# Supplementary material for: Ammonium 4,4-difluoro-1,3,2-dithia­zetin-2-ide 1,1,3,3-tetra­oxide
Source: Acta Crystallogr Sect E Struct Rep Online. 2012 Jun 2;68(Pt 7):o1992–3. doi: 10.1107/S1600536812024221 (PMC3393267; doi:10.1107/S1600536812024221)
Supplement: Supplementary file 1 [file e-68-o1992-sup1.cif]

##############################################################################
#                                                                            #
# This CIF contains the data in a paper accepted for publication in          #
# Acta Crystallographica Section E. It conforms to the requirements of       #
# Notes for Authors for Acta Crystallographica Section E, and has been       #
# peer reviewed under the auspices of the IUCr Commission on Journals.       #
#                                                                            #
# Full details of the Crystallographic Information File format               #
# are given in the paper "The Crystallographic Information File (CIF):       #
# a New Standard Archive File for Crystallography" by S. R. Hall, F. H.      #
# Allen and I. D. Brown [Acta Cryst. (1991), A47, 655-685].                  #
#                                                                            #
# The current version of the core CIF dictionary is obtainable from          #
# ftp://ftp.iucr.org/pub/cif_core.dic.                                       #
#                                                                            #
# Software is freely available for graphical display of the structure(s)     #
# in this CIF. For information consult the CIF software page                 #
# http://www.iucr.org/resources/cif/software.                                #
#                                                                            #
# This file may be used for bona fide research purposes within the           #
# scientific community so long as proper attribution is given to the journal # 
# article from which it was obtained.                                        #
#                                                                            #
##############################################################################
data_I
_audit_creation_method     SHELXL-97
_chemical_name_systematic
;
Ammonium 4,4-difluoro-1,3,2-dithiazetin-2-ide 1,1,3,3-tetraoxide
;
_chemical_name_common     ?
_chemical_formula_moiety     'H4 N +, C F2 N O4 S2 -'
_chemical_formula_sum     'C H4 F2 N2 O4 S2'
_chemical_formula_iupac     'N H4 +, C F2 N O4 S2 -'
_chemical_formula_weight     210.18
_chemical_melting_point     ?
_symmetry_cell_setting     orthorhombic
_symmetry_space_group_name_H-M     'P n a 21'
_symmetry_space_group_name_Hall     'P 2c -2n'
loop_
    _symmetry_equiv_pos_as_xyz
    'x, y, z'
    '-x, -y, z+1/2'
    '-x+1/2, y+1/2, z+1/2'
    'x+1/2, -y+1/2, z'
_cell_length_a     11.28642(13)
_cell_length_b     10.98496(14)
_cell_length_c     10.58826(12)
_cell_angle_alpha     90.00
_cell_angle_beta     90.00
_cell_angle_gamma     90.00
_cell_volume     1312.74(3)
_cell_formula_units_Z     8
_cell_measurement_reflns_used     21999
_cell_measurement_theta_min     3.22
_cell_measurement_theta_max     33.59
_cell_measurement_temperature     100.0(10)
_exptl_crystal_description     block
_exptl_crystal_colour     colourless
_exptl_crystal_size_max     0.30
_exptl_crystal_size_mid     0.25
_exptl_crystal_size_min     0.20
_exptl_crystal_density_diffrn     2.127
_exptl_crystal_density_meas     ?
_exptl_crystal_density_method     'not measured'
_exptl_crystal_F_000     848
_exptl_absorpt_coefficient_mu     0.823
_exptl_absorpt_correction_type     multi-scan
_exptl_absorpt_process_details
;
(CrysAlis PRO; Oxford Diffraction, 2009)
;
_exptl_absorpt_correction_T_min     0.922
_exptl_absorpt_correction_T_max     1.000
_exptl_special_details
;
Absorption correction: CrysAlisPro, Oxford Diffraction Ltd.,
Empirical absorption correction using spherical harmonics,
implemented in SCALE3 ABSPACK scaling algorithm.
;
_diffrn_ambient_temperature     100.0(10)
_diffrn_radiation_type     MoK\a
_diffrn_radiation_wavelength     0.71073
_diffrn_radiation_source     'fine-focus sealed tube'
_diffrn_radiation_monochromator     graphite
_diffrn_measurement_device_type     'Oxford Diffraction Xcalibur Eos'
_diffrn_measurement_method     '\w scans'
_diffrn_detector_area_resol_mean     16.2711
_diffrn_reflns_number     25817
_diffrn_reflns_av_R_equivalents     0.0284
_diffrn_reflns_av_sigmaI/netI     0.0168
_diffrn_reflns_theta_min     3.22
_diffrn_reflns_theta_max     30.00
_diffrn_reflns_theta_full     30.00
_diffrn_measured_fraction_theta_max     0.999
_diffrn_measured_fraction_theta_full     0.999
_diffrn_reflns_limit_h_min     -15
_diffrn_reflns_limit_h_max     15
_diffrn_reflns_limit_k_min     -15
_diffrn_reflns_limit_k_max     15
_diffrn_reflns_limit_l_min     -14
_diffrn_reflns_limit_l_max     14
_diffrn_standards_number     0
_diffrn_standards_interval_count     .
_diffrn_standards_interval_time     .
_diffrn_standards_decay_%     ?
_refine_special_details
;
Refinement of <i>F</i>^2^ against ALL reflections. The weighted <i>R</i>-factor
<i>wR</i> and goodness of fit <i>S</i> are based on <i>F</i>^2^, conventional
<i>R</i>-factors <i>R</i> are based on <i>F</i>, with <i>F</i> set to zero for
negative <i>F</i>^2^. The threshold expression of <i>F</i>^2^ >
\s(<i>F</i>^2^) is used only for calculating <i>R</i>-factors(gt) <i>etc</i>.
and is not relevant to the choice of reflections for refinement.
<i>R</i>-factors based on <i>F</i>^2^ are statistically about twice as large
as those based on <i>F</i>, and <i>R</i>- factors based on ALL data will be
even larger.
;
_reflns_number_total     3823
_reflns_number_gt     3778
_reflns_threshold_expression     I>2\s(I)
_refine_ls_structure_factor_coef     Fsqd
_refine_ls_matrix_type     full
_refine_ls_R_factor_all     0.0194
_refine_ls_R_factor_gt     0.0189
_refine_ls_wR_factor_gt     0.0482
_refine_ls_wR_factor_ref     0.0485
_refine_ls_goodness_of_fit_ref     1.001
_refine_ls_restrained_S_all     1.000
_refine_ls_number_reflns     3823
_refine_ls_number_parameters     227
_refine_ls_number_restraints     9
_refine_ls_hydrogen_treatment     refall
_refine_ls_weighting_scheme     calc
_refine_ls_weighting_details
             'calc w=1/[\s^2^(Fo^2^)+(0.027P)^2^+0.6P] where P=(Fo^2^+2Fc^2^)/3'
_atom_sites_solution_hydrogens     difmap
_atom_sites_solution_primary     direct
_atom_sites_solution_secondary     difmap
_refine_ls_shift/su_max     0.001
_refine_ls_shift/su_mean     0.000
_refine_diff_density_max     0.421
_refine_diff_density_min     -0.232
_refine_ls_extinction_method     none
_refine_ls_extinction_coef     ?
_refine_ls_abs_structure_details     'Flack (1983), 1816 Friedel pairs'
_refine_ls_abs_structure_Flack     0.27(4)
loop_
    _atom_type_symbol
    _atom_type_description
    _atom_type_scat_dispersion_real
    _atom_type_scat_dispersion_imag
    _atom_type_scat_source
    'H' 'H' 0.0000 0.0000
                         'International Tables Vol C Tables 4.2.6.8 and 6.1.1.4'
    'N' 'N' 0.0061 0.0033
                         'International Tables Vol C Tables 4.2.6.8 and 6.1.1.4'
    'O' 'O' 0.0106 0.0060
                         'International Tables Vol C Tables 4.2.6.8 and 6.1.1.4'
    'F' 'F' 0.0171 0.0103
                         'International Tables Vol C Tables 4.2.6.8 and 6.1.1.4'
    'S' 'S' 0.1246 0.1234
                         'International Tables Vol C Tables 4.2.6.8 and 6.1.1.4'
    'C' 'C' 0.0033 0.0016
                         'International Tables Vol C Tables 4.2.6.8 and 6.1.1.4'
_computing_data_collection     'CrysAlis PRO (Oxford Diffraction, 2009)'
_computing_cell_refinement     'CrysAlis PRO (Oxford Diffraction, 2009)'
_computing_data_reduction     'CrysAlis PRO (Oxford Diffraction, 2009)'
_computing_structure_solution     'SHELXS97 (Sheldrick, 2008)'
_computing_structure_refinement     'SHELXL97 (Sheldrick, 2008)'
_computing_molecular_graphics     'DIAMOND (Brandenburg, 2011)'
_computing_publication_material     'publCIF (Westrip, 2010)'
loop_
    _atom_site_type_symbol
    _atom_site_label
    _atom_site_fract_x
    _atom_site_fract_y
    _atom_site_fract_z
    _atom_site_U_iso_or_equiv
    _atom_site_adp_type
    _atom_site_calc_flag
    _atom_site_refinement_flags
    _atom_site_occupancy
    _atom_site_symmetry_multiplicity
    _atom_site_disorder_assembly
    _atom_site_disorder_group
    S S1 0.48379(3) 0.87892(3) 0.65469(3) 0.00949(7) Uani d . 1 1 . .
    S S2 0.35058(3) 0.70690(3) 0.59946(3) 0.00899(7) Uani d . 1 1 . .
    O O1 0.51045(10) 0.92154(11) 0.77958(11) 0.0153(2) Uani d . 1 1 . .
    O O2 0.53141(10) 0.94654(10) 0.55027(12) 0.0180(2) Uani d . 1 1 . .
    O O3 0.28692(10) 0.63106(11) 0.68639(12) 0.0188(2) Uani d . 1 1 . .
    O O4 0.32923(10) 0.68643(11) 0.46733(11) 0.0141(2) Uani d . 1 1 . .
    C C1 0.51223(12) 0.71376(13) 0.63358(13) 0.0101(3) Uani d . 1 1 . .
    F F1 0.58461(8) 0.68458(9) 0.53906(9) 0.01534(18) Uani d . 1 1 . .
    F F2 0.54517(8) 0.65524(9) 0.73788(9) 0.01670(18) Uani d . 1 1 . .
    N N1 0.34538(11) 0.84878(11) 0.63851(13) 0.0126(2) Uani d . 1 1 . .
    S S3 0.48620(3) 0.31465(3) 0.55319(3) 0.00837(6) Uani d . 1 1 . .
    S S4 0.67564(3) 0.29184(3) 0.67001(3) 0.00808(6) Uani d . 1 1 . .
    O O6 0.40654(9) 0.22416(10) 0.50504(11) 0.0135(2) Uani d . 1 1 . .
    O O5 0.45653(9) 0.43993(9) 0.52553(10) 0.0129(2) Uani d . 1 1 . .
    O O7 0.73598(9) 0.40480(10) 0.69468(10) 0.0126(2) Uani d . 1 1 . .
    O O8 0.73416(9) 0.18093(10) 0.70717(11) 0.0128(2) Uani d . 1 1 . .
    F F3 0.47997(8) 0.20036(8) 0.77901(9) 0.01355(17) Uani d . 1 1 . .
    F F4 0.49019(8) 0.39790(9) 0.79297(9) 0.01288(17) Uani d . 1 1 . .
    N N2 0.62391(11) 0.28395(11) 0.52747(12) 0.0104(2) Uani d . 1 1 . .
    C C2 0.51915(12) 0.30127(13) 0.72413(14) 0.0095(2) Uani d . 1 1 . .
    N N1A 0.72362(11) 0.99695(12) 0.91184(12) 0.0122(2) Uani d D 1 1 . .
    H H1 0.6585(14) 0.9597(19) 0.895(3) 0.030(3) Uiso d D 1 1 . .
    H H2 0.7758(17) 0.9398(16) 0.916(2) 0.030(3) Uiso d D 1 1 . .
    H H3 0.715(2) 1.034(2) 0.9834(15) 0.030(3) Uiso d D 1 1 . .
    H H4 0.739(2) 1.0475(18) 0.8532(18) 0.030(3) Uiso d D 1 1 . .
    N N2A 0.22203(11) 0.44588(12) 0.41410(12) 0.0132(2) Uani d D 1 1 . .
    H H5 0.2919(14) 0.449(2) 0.448(2) 0.041(4) Uiso d D 1 1 . .
    H H6 0.201(2) 0.3720(13) 0.426(3) 0.041(4) Uiso d D 1 1 . .
    H H7 0.173(2) 0.496(2) 0.449(2) 0.041(4) Uiso d D 1 1 . .
    H H8 0.230(2) 0.461(2) 0.3348(12) 0.041(4) Uiso d D 1 1 . .
loop_
    _atom_site_aniso_label
    _atom_site_aniso_U_11
    _atom_site_aniso_U_22
    _atom_site_aniso_U_33
    _atom_site_aniso_U_12
    _atom_site_aniso_U_13
    _atom_site_aniso_U_23
    S1 0.00951(13) 0.00917(14) 0.00979(15) -0.00032(10) -0.00095(11)
                                                                    -0.00005(12)
    S2 0.00864(13) 0.00925(14) 0.00907(14) -0.00050(11) 0.00066(11) 0.00012(12)
    O1 0.0149(5) 0.0167(5) 0.0143(5) 0.0003(4) -0.0040(4) -0.0052(4)
    O2 0.0186(5) 0.0171(5) 0.0183(5) -0.0020(4) 0.0028(4) 0.0068(5)
    O3 0.0179(5) 0.0187(5) 0.0199(6) -0.0036(4) 0.0056(4) 0.0072(4)
    O4 0.0128(5) 0.0177(5) 0.0117(5) 0.0013(4) -0.0028(4) -0.0041(4)
    C1 0.0096(6) 0.0106(6) 0.0101(6) 0.0015(4) -0.0002(4) -0.0011(5)
    F1 0.0108(4) 0.0203(4) 0.0149(4) 0.0023(3) 0.0030(3) -0.0056(3)
    F2 0.0204(4) 0.0158(4) 0.0139(4) 0.0033(4) -0.0070(4) 0.0036(3)
    N1 0.0098(5) 0.0098(5) 0.0183(6) 0.0008(4) -0.0019(4) -0.0037(5)
    S3 0.00810(13) 0.00965(14) 0.00735(14) 0.00008(11) -0.00006(11) -0.00046(11)
    S4 0.00836(13) 0.00801(14) 0.00787(14) 0.00020(10) -0.00012(11) 0.00033(11)
    O6 0.0124(5) 0.0157(5) 0.0123(5) -0.0035(4) -0.0003(4) -0.0038(4)
    O5 0.0141(5) 0.0111(5) 0.0133(5) 0.0026(4) -0.0019(4) 0.0013(4)
    O7 0.0142(4) 0.0115(5) 0.0122(5) -0.0040(4) 0.0006(4) -0.0013(4)
    O8 0.0129(4) 0.0121(5) 0.0133(5) 0.0035(4) 0.0008(4) 0.0036(4)
    F3 0.0140(4) 0.0138(4) 0.0128(4) -0.0027(3) 0.0018(3) 0.0048(3)
    F4 0.0151(4) 0.0135(4) 0.0100(4) 0.0037(3) 0.0004(3) -0.0041(3)
    N2 0.0083(5) 0.0149(6) 0.0079(5) 0.0011(4) 0.0001(4) -0.0009(4)
    C2 0.0103(6) 0.0091(6) 0.0091(6) -0.0001(4) 0.0004(5) 0.0002(5)
    N1A 0.0136(6) 0.0116(5) 0.0114(6) -0.0006(4) 0.0000(4) 0.0007(4)
    N2A 0.0113(5) 0.0150(6) 0.0133(6) -0.0003(4) -0.0009(5) 0.0037(5)
_geom_special_details
;
All e.s.d.'s (except the e.s.d. in the dihedral angle between two l.s. planes)
are estimated using the full covariance matrix. The cell e.s.d.'s are taken
into account individually in the estimation of e.s.d.'s in distances, angles
and torsion angles; correlations between e.s.d.'s in cell parameters are only
used when they are defined by crystal symmetry. An approximate (isotropic)
treatment of cell e.s.d.'s is used for estimating e.s.d.'s involving l.s.
planes.
;
loop_
    _geom_bond_atom_site_label_1
    _geom_bond_atom_site_label_2
    _geom_bond_site_symmetry_2
    _geom_bond_distance
    _geom_bond_publ_flag
    S1 O1 . 1.4347(12) ?
    S1 O2 . 1.4363(12) ?
    S1 N1 . 1.6060(12) ?
    S1 C1 . 1.8559(14) ?
    S2 O3 . 1.4344(12) ?
    S2 O4 . 1.4373(12) ?
    S2 N1 . 1.6135(13) ?
    S2 C1 . 1.8614(14) ?
    C1 F2 . 1.3308(16) ?
    C1 F1 . 1.3311(16) ?
    S3 O6 . 1.4340(11) ?
    S3 O5 . 1.4463(11) ?
    S3 N2 . 1.6135(12) ?
    S3 C2 . 1.8535(15) ?
    S4 O7 . 1.4394(11) ?
    S4 O8 . 1.4406(11) ?
    S4 N2 . 1.6206(12) ?
    S4 C2 . 1.8596(15) ?
    F3 C2 . 1.3274(16) ?
    F4 C2 . 1.3285(16) ?
    N1A H1 . 0.860(11) ?
    N1A H2 . 0.862(11) ?
    N1A H3 . 0.865(11) ?
    N1A H4 . 0.852(12) ?
    N2A H5 . 0.866(12) ?
    N2A H6 . 0.855(12) ?
    N2A H7 . 0.862(12) ?
    N2A H8 . 0.860(12) ?
loop_
    _geom_angle_atom_site_label_1
    _geom_angle_atom_site_label_2
    _geom_angle_atom_site_label_3
    _geom_angle_site_symmetry_1
    _geom_angle_site_symmetry_3
    _geom_angle
    _geom_angle_publ_flag
    O1 S1 O2 . . 117.53(7) ?
    O1 S1 N1 . . 111.69(7) ?
    O2 S1 N1 . . 112.86(7) ?
    O1 S1 C1 . . 113.18(7) ?
    O2 S1 C1 . . 110.37(7) ?
    N1 S1 C1 . . 87.36(6) ?
    O3 S2 O4 . . 116.73(7) ?
    O3 S2 N1 . . 112.23(7) ?
    O4 S2 N1 . . 113.23(7) ?
    O3 S2 C1 . . 112.95(7) ?
    O4 S2 C1 . . 111.07(6) ?
    N1 S2 C1 . . 86.95(6) ?
    F2 C1 F1 . . 109.64(11) ?
    F2 C1 S1 . . 114.87(10) ?
    F1 C1 S1 . . 115.60(10) ?
    F2 C1 S2 . . 114.54(10) ?
    F1 C1 S2 . . 116.48(10) ?
    S1 C1 S2 . . 83.88(6) ?
    S1 N1 S2 . . 101.01(7) ?
    O6 S3 O5 . . 116.26(7) ?
    O6 S3 N2 . . 113.52(7) ?
    O5 S3 N2 . . 112.81(6) ?
    O6 S3 C2 . . 114.71(7) ?
    O5 S3 C2 . . 108.64(6) ?
    N2 S3 C2 . . 87.42(7) ?
    O7 S4 O8 . . 117.55(7) ?
    O7 S4 N2 . . 112.68(7) ?
    O8 S4 N2 . . 111.98(7) ?
    O7 S4 C2 . . 110.21(6) ?
    O8 S4 C2 . . 113.48(6) ?
    N2 S4 C2 . . 87.01(6) ?
    S3 N2 S4 . . 100.29(7) ?
    F3 C2 F4 . . 110.19(12) ?
    F3 C2 S3 . . 115.27(10) ?
    F4 C2 S3 . . 115.03(10) ?
    F3 C2 S4 . . 113.88(10) ?
    F4 C2 S4 . . 116.57(10) ?
    S3 C2 S4 . . 83.92(6) ?
    H1 N1A H2 . . 104(2) ?
    H1 N1A H3 . . 108(2) ?
    H2 N1A H3 . . 112(2) ?
    H1 N1A H4 . . 110(2) ?
    H2 N1A H4 . . 112(2) ?
    H3 N1A H4 . . 111(2) ?
    H5 N2A H6 . . 103(3) ?
    H5 N2A H7 . . 113(3) ?
    H6 N2A H7 . . 112(3) ?
    H5 N2A H8 . . 108(2) ?
    H6 N2A H8 . . 111(3) ?
    H7 N2A H8 . . 111(2) ?
loop_
    _geom_torsion_atom_site_label_1
    _geom_torsion_atom_site_label_2
    _geom_torsion_atom_site_label_3
    _geom_torsion_atom_site_label_4
    _geom_torsion_site_symmetry_1
    _geom_torsion_site_symmetry_2
    _geom_torsion_site_symmetry_3
    _geom_torsion_site_symmetry_4
    _geom_torsion
    _geom_torsion_publ_flag
    N1 S1 C1 S2 . . . . 6.25(6) ?
    N1 S2 C1 S1 . . . . -6.22(6) ?
    C1 S1 N1 S2 . . . . -7.31(7) ?
    C1 S2 N1 S1 . . . . 7.29(7) ?
    C2 S3 N2 S4 . . . . -9.52(7) ?
    C2 S4 N2 S3 . . . . 9.49(7) ?
    N2 S3 C2 S4 . . . . 8.20(6) ?
    N2 S4 C2 S3 . . . . -8.17(6) ?
loop_
    _geom_hbond_atom_site_label_D
    _geom_hbond_atom_site_label_H
    _geom_hbond_atom_site_label_A
    _geom_hbond_site_symmetry_A
    _geom_hbond_distance_DH
    _geom_hbond_distance_HA
    _geom_hbond_distance_DA
    _geom_hbond_angle_DHA
    N1A H1 O1 . 0.860(11) 2.112(16) 2.9044(17) 153(2)
    N1A H3 N1 2_675 0.865(11) 2.196(13) 3.0395(19) 165(2)
    N1A H4 O8 1_565 0.852(12) 2.131(13) 2.9657(17) 166(2)
    N2A H5 O5 . 0.866(12) 2.035(12) 2.8985(16) 175(3)
    N2A H6 N2 4_455 0.855(12) 2.200(16) 3.0068(18) 157(3)
    N2A H7 O2 4_465 0.862(12) 2.029(15) 2.8467(17) 158(3)
    N2A H8 O7 2_664 0.860(12) 2.129(18) 2.8832(17) 146(2)
data_global
_journal_date_recd_electronic     2012-05-13
_journal_date_accepted     2012-05-27
_journal_name_full     'Acta Crystallographica, Section E'
_journal_year     2012
_journal_volume     68
_journal_issue      7
_journal_page_first     o1992
_journal_page_last     o1993
_journal_paper_category     QO
_journal_paper_doi     10.1107/S1600536812024221
_journal_coeditor_code     PK2414
_publ_contact_author_name     'Guido J. Reiss'
_publ_contact_author_address
;    Institut f\"ur Anorganische Chemie und Strukturchemie
     Lehrstuhl II: Material- und Strukturforschung
     Heinrich-Heine-Universit\"at D\"usseldorf
     Universit\"atsstrasse 1
     D-40225 D\"usseldorf
     Germany
;
_publ_contact_author_email     'reissg@uni-duesseldorf.de'
_publ_contact_author_fax     '049 211 81 14146'
_publ_contact_author_phone     '049 211 81 13164'
_publ_section_title
;
Ammonium 4,4-difluoro-1,3,2-dithiazetin-2-ide 1,1,3,3-tetraoxide
;
loop_
    _publ_author_name
    _publ_author_address
    'Maik Finze'
;
    Institut f\"ur Anorganische Chemie,
    Julius-Maximilians-Universit\"at W\"urzburg,
    Am Hubland D-97074
    W\"urzburg,
    Germany
;
    'Guido J. Reiss'
;    Institut f\"ur Anorganische Chemie und Strukturchemie
     Lehrstuhl II: Material- und Strukturforschung
     Heinrich-Heine-Universit\"at D\"usseldorf
     Universit\"atsstrasse 1
     D-40225 D\"usseldorf
     Germany
;
