# Supplementary material for: Ammonium 4,4-difluoro-1,3,2-dithia­zetin-2-ide 1,1,3,3-tetra­oxide
Source: Acta Crystallogr Sect E Struct Rep Online. 2012 Jun 2;68(Pt 7):o1992–3. doi: 10.1107/S1600536812024221 (PMC3393267; doi:10.1107/S1600536812024221)
Supplement: Supplementary file 2 [file e-68-o1992-Isup2.hkl]

# 
# h,k,l, Fc-squared, Fo-squared, sigma(Fo-squared) and status flag 
# 
data_I
_shelx_title ' EXP_441_100 IN PNA2(1)' 
_shelx_refln_list_code          4 
_shelx_F_calc_maximum      240.30 
_exptl_crystal_F_000       848.00 
_reflns_d_resolution_high  0.7108 
 
loop_ 
 _symmetry_equiv_pos_as_xyz 
 'x, y, z' 
 '-x, -y, z+1/2' 
 '-x+1/2, y+1/2, z+1/2' 
 'x+1/2, -y+1/2, z' 
 
_cell_length_a    11.2864 
_cell_length_b    10.9850 
_cell_length_c    10.5883 
_cell_angle_alpha  90.000 
_cell_angle_beta   90.000 
_cell_angle_gamma  90.000 
 
_shelx_F_squared_multiplier     1.000 
 
loop_ 
 _refln_index_h 
 _refln_index_k 
 _refln_index_l 
 _refln_F_squared_calc 
 _refln_F_squared_meas 
 _refln_F_squared_sigma 
 _refln_observed_status 
   0   0 -14      137.95      176.70     21.28 o 
   2   0 -14      949.69      842.44     47.97 o 
   4   0 -14     2536.94     2429.91     88.59 o 
   1   1 -14      313.73      279.02     18.98 o 
   2   1 -14     1146.70     1109.03     38.94 o 
   3   1 -14      194.31      184.80     16.43 o 
   4   1 -14      556.64      557.55     28.69 o 
   5   1 -14       91.42       93.57     12.75 o 
   0   2 -14      685.04      670.52     41.37 o 
   1   2 -14      509.31      509.51     22.03 o 
   2   2 -14      982.42      926.89     35.67 o 
   3   2 -14       79.71       58.42     10.25 o 
   4   2 -14      799.06      771.89     48.10 o 
   5   2 -14      671.80      617.96     31.09 o 
   1   3 -14      873.09      879.73     46.38 o 
   2   3 -14      930.02      896.42     35.34 o 
   3   3 -14     1591.87     1538.49    116.24 o 
   4   3 -14      304.36      295.33     21.31 o 
   0   4 -14      316.38      310.06     29.18 o 
   1   4 -14     1101.09     1099.63     39.22 o 
   2   4 -14      643.30      607.15     23.55 o 
   3   4 -14      183.43      164.25     15.98 o 
   1   5 -14      315.31      296.53     20.68 o 
   2   0 -13       21.98       19.40     10.18 o 
   4   0 -13      354.50      375.71     32.30 o 
   6   0 -13      171.82      179.86     16.14 o 
   0   1 -13      297.44      275.88     17.54 o 
   1   1 -13       30.56       28.15      5.90 o 
   2   1 -13      845.47      763.73     30.68 o 
   3   1 -13       98.61       94.75     17.09 o 
   4   1 -13     1289.40     1170.59     40.32 o 
   5   1 -13       98.02       90.64      9.84 o 
   6   1 -13       71.18       67.92      9.88 o 
   7   1 -13      539.55      520.95     17.90 o 
   1   2 -13      735.47      746.60     24.05 o 
   2   2 -13       56.51       45.59      7.00 o 
   3   2 -13      412.86      394.08     22.81 o 
   4   2 -13       80.21       59.42      8.15 o 
   5   2 -13      327.37      313.12     16.88 o 
   6   2 -13      551.67      547.10     19.74 o 
   7   2 -13      764.48      753.63     23.57 o 
   0   3 -13      386.79      371.96     30.25 o 
   1   3 -13      249.92      243.57     14.14 o 
   2   3 -13      296.99      276.60     16.98 o 
   3   3 -13       24.80       20.81      7.90 o 
   4   3 -13        3.09        6.29      5.76 o 
   5   3 -13      218.47      194.85     13.76 o 
   6   3 -13       26.92       30.59      7.05 o 
   7   3 -13      552.53      573.07     20.92 o 
   1   4 -13      247.96      246.11     20.67 o 
   2   4 -13        2.61        5.16      4.72 o 
   3   4 -13      259.88      248.11     12.66 o 
   4   4 -13       75.66       79.29      9.51 o 
   5   4 -13      164.40      171.84     14.51 o 
   6   4 -13      115.69      110.96      9.54 o 
   0   5 -13      883.66      868.86     48.24 o 
   1   5 -13      294.80      278.67     26.57 o 
   2   5 -13      702.21      667.03     20.71 o 
   3   5 -13      190.66      178.79     11.12 o 
   4   5 -13      616.37      583.66     23.32 o 
   5   5 -13       90.67      101.83     10.76 o 
   1   6 -13      219.99      222.99     14.44 o 
   2   6 -13      104.64      103.20      8.89 o 
   3   6 -13      628.65      590.94     20.19 o 
   4   6 -13       47.22       58.47      9.73 o 
   0   7 -13      339.04      364.64     22.77 o 
   1   7 -13      195.77      172.93     12.29 o 
   2   7 -13      102.39      114.93     14.09 o 
   0   0 -12       30.94       44.93     11.66 o 
   2   0 -12     3329.30     3181.14     63.13 o 
   4   0 -12     2596.25     2535.13     76.34 o 
   6   0 -12      344.99      328.64     16.33 o 
   8   0 -12      936.58      867.33     35.79 o 
   1   1 -12      300.30      289.42     12.04 o 
   2   1 -12      782.34      685.05     28.87 o 
   3   1 -12      346.17      325.40     15.45 o 
   4   1 -12      297.52      296.65     15.40 o 
   5   1 -12      182.23      188.10     10.78 o 
   6   1 -12      430.98      441.19     14.89 o 
   7   1 -12        7.04        5.56      4.59 o 
   8   1 -12      917.07      916.97     22.90 o 
   9   1 -12      424.17      404.41     15.49 o 
   0   2 -12       65.94       72.35     15.33 o 
   1   2 -12      759.65      725.81     19.29 o 
   2   2 -12      574.12      579.57     17.32 o 
   3   2 -12       48.68       44.51      5.58 o 
   4   2 -12     1675.15     1575.48     67.62 o 
   5   2 -12      174.08      155.53     11.91 o 
   6   2 -12      147.49      155.25      9.09 o 
   7   2 -12      240.35      242.93     11.57 o 
   8   2 -12      500.19      481.53     19.62 o 
   9   2 -12      801.64      778.63     21.67 o 
   1   3 -12      493.30      448.56     15.39 o 
   2   3 -12      369.11      394.32     14.60 o 
   3   3 -12     3174.27     3034.22     45.16 o 
   4   3 -12      408.30      368.53     17.36 o 
   5   3 -12      174.25      160.67     12.28 o 
   6   3 -12       55.79       63.95      7.39 o 
   7   3 -12      302.95      314.27     13.22 o 
   8   3 -12      796.16      758.61     24.25 o 
   0   4 -12      903.59      914.60     37.89 o 
   1   4 -12     1396.91     1280.60     27.23 o 
   2   4 -12     1004.37      968.31     23.66 o 
   3   4 -12      517.69      468.14     16.48 o 
   4   4 -12      164.28      158.35     15.55 o 
   5   4 -12       74.91       83.62      9.11 o 
   6   4 -12      507.87      512.37     18.92 o 
   7   4 -12      474.21      434.35     22.94 o 
   8   4 -12      113.77      105.73      9.78 o 
   1   5 -12      505.02      488.30     14.88 o 
   2   5 -12       56.84       52.51      6.56 o 
   3   5 -12     2881.96     2822.95     44.90 o 
   4   5 -12      280.75      267.71     13.12 o 
   5   5 -12     1287.63     1189.63     33.49 o 
   6   5 -12      224.77      225.89     18.05 o 
   7   5 -12       65.83       53.11      7.35 o 
   0   6 -12      812.31      804.44     31.46 o 
   1   6 -12      592.17      574.37     16.58 o 
   2   6 -12      125.57      115.66      8.27 o 
   3   6 -12       90.47       74.54      8.59 o 
   4   6 -12      171.13      180.31     11.30 o 
   5   6 -12      908.44      925.09     29.80 o 
   6   6 -12       80.43       85.33      7.52 o 
   7   6 -12      349.97      343.97     14.55 o 
   1   7 -12       41.44       42.62      5.97 o 
   2   7 -12       89.15       89.41      7.55 o 
   3   7 -12     1308.11     1286.34     26.53 o 
   4   7 -12       82.10       72.64      7.68 o 
   5   7 -12      772.61      757.48     23.82 o 
   6   7 -12       23.42       20.85      5.86 o 
   0   8 -12     1082.69     1064.65     71.42 o 
   1   8 -12      550.69      538.92     19.45 o 
   2   8 -12      919.63      950.64     26.05 o 
   3   8 -12       18.07       13.25      4.46 o 
   4   8 -12      886.26      874.70     25.46 o 
   1   9 -12      399.46      407.59     17.49 o 
   2   0 -11      455.71      434.45     15.62 o 
   4   0 -11      706.88      710.33     51.96 o 
   6   0 -11      149.61      150.87     10.88 o 
   8   0 -11      280.77      275.30     15.33 o 
  10   0 -11     1002.90      960.21     81.28 o 
   0   1 -11      245.10      230.99     14.46 o 
   1   1 -11       56.95       66.65      5.27 o 
   2   1 -11      356.74      366.37     11.27 o 
   3   1 -11       98.36       98.75      6.28 o 
   4   1 -11      732.56      677.12     18.66 o 
   5   1 -11       86.90       87.22     10.85 o 
   6   1 -11      449.87      434.19     12.65 o 
   7   1 -11      393.74      408.43     16.56 o 
   8   1 -11     1106.11     1061.00     23.78 o 
   9   1 -11      130.51      128.54      8.91 o 
  10   1 -11       45.88       31.85      5.94 o 
   1   2 -11      903.29      915.59     18.34 o 
   2   2 -11      274.56      254.15     11.09 o 
   3   2 -11      145.80      162.25      9.13 o 
   4   2 -11      761.46      739.21     19.66 o 
   5   2 -11      754.96      732.69     20.23 o 
   6   2 -11      215.12      198.15      9.71 o 
   7   2 -11      739.78      728.71     19.16 o 
   8   2 -11       68.04       66.17      6.88 o 
   9   2 -11      317.96      308.69     13.33 o 
  10   2 -11      391.03      384.79     14.03 o 
   0   3 -11     2459.01     2384.50     51.48 o 
   1   3 -11      393.42      368.22     10.48 o 
   2   3 -11      255.57      236.62     10.87 o 
   3   3 -11      155.36      139.49      8.57 o 
   4   3 -11      588.58      568.06     17.17 o 
   5   3 -11       24.07       22.98      5.30 o 
   6   3 -11      829.65      781.47     22.26 o 
   7   3 -11      279.84      285.72     12.16 o 
   8   3 -11      394.83      376.33     16.80 o 
   9   3 -11      122.23      125.55      8.35 o 
  10   3 -11      282.50      287.56     13.64 o 
   1   4 -11     1551.46     1520.45     29.98 o 
   2   4 -11      279.12      267.17     10.32 o 
   3   4 -11      520.42      523.30     16.71 o 
   4   4 -11       54.47       47.90      6.01 o 
   5   4 -11      707.04      662.29     23.31 o 
   6   4 -11      150.33      146.73      8.91 o 
   7   4 -11     1764.62     1716.80     31.25 o 
   8   4 -11      312.80      311.71     13.50 o 
   9   4 -11      417.65      376.88     13.85 o 
   0   5 -11      156.59      159.10     10.69 o 
   1   5 -11      400.57      393.11     12.87 o 
   2   5 -11       26.84       24.63      5.20 o 
   3   5 -11      702.73      682.88     17.23 o 
   4   5 -11      316.84      313.37     17.45 o 
   5   5 -11      873.19      845.52     22.70 o 
   6   5 -11      227.69      233.64     12.72 o 
   7   5 -11      558.38      541.01     18.26 o 
   8   5 -11       25.93       18.48      4.24 o 
   9   5 -11      217.58      215.71     10.56 o 
   1   6 -11      451.65      422.67     14.79 o 
   2   6 -11       16.23        9.91      4.31 o 
   3   6 -11      860.32      847.98     20.01 o 
   4   6 -11        2.70        2.88      3.96 o 
   5   6 -11       64.50       63.67      7.28 o 
   6   6 -11       94.79       84.68      7.54 o 
   7   6 -11      224.38      210.61     11.21 o 
   8   6 -11      271.87      261.13     12.74 o 
   0   7 -11      632.00      611.61     28.50 o 
   1   7 -11      159.22      165.11      9.08 o 
   2   7 -11      960.75      957.53     21.70 o 
   3   7 -11       85.82       77.70      6.81 o 
   4   7 -11      514.29      485.22     16.78 o 
   5   7 -11      561.94      528.07     16.90 o 
   6   7 -11      638.47      638.15     21.46 o 
   7   7 -11      346.28      326.63     13.88 o 
   1   8 -11       78.01       66.41      7.52 o 
   2   8 -11       54.25       62.99      6.47 o 
   3   8 -11      207.70      194.90     10.38 o 
   4   8 -11      220.29      216.78     11.01 o 
   5   8 -11      491.43      476.08     14.90 o 
   6   8 -11      242.00      227.60     11.82 o 
   0   9 -11      717.33      732.88     32.19 o 
   1   9 -11      111.79       99.08      9.04 o 
   2   9 -11      742.39      763.03     20.60 o 
   3   9 -11      101.78       94.85      7.83 o 
   4   9 -11       50.29       55.37      6.42 o 
   5   9 -11      185.22      175.45      9.77 o 
   1  10 -11      355.07      366.42     16.77 o 
   2  10 -11      100.35      110.41      9.94 o 
   3  10 -11      146.56      132.30     10.64 o 
   0   0 -10      514.81      491.23     31.44 o 
   2   0 -10     5656.02     5429.58     93.26 o 
   4   0 -10     1254.64     1241.34     41.93 o 
   6   0 -10     4186.24     3951.69     75.36 o 
   8   0 -10       83.05       94.78      9.29 o 
  10   0 -10      872.25      826.87     34.31 o 
   1   1 -10      472.28      443.21      9.52 o 
   2   1 -10      825.71      759.21     14.13 o 
   3   1 -10     1332.91     1237.22     18.80 o 
   4   1 -10      388.55      390.38     11.70 o 
   5   1 -10      176.70      162.52     11.63 o 
   6   1 -10      200.40      184.46      7.97 o 
   7   1 -10      520.06      503.96     13.46 o 
   8   1 -10       81.74       63.86      6.46 o 
   9   1 -10       13.26       18.17      5.02 o 
  10   1 -10     1605.81     1584.77     30.34 o 
  11   1 -10        1.92       13.42      4.50 o 
   0   2 -10      392.58      352.59     16.58 o 
   1   2 -10     1523.01     1414.33     20.11 o 
   2   2 -10      692.39      705.37     12.43 o 
   3   2 -10      506.93      505.14     13.09 o 
   4   2 -10     1068.96     1098.16     20.42 o 
   5   2 -10      136.57      133.31     10.68 o 
   6   2 -10      508.55      507.47     14.74 o 
   7   2 -10      595.32      575.12     16.27 o 
   8   2 -10      606.08      578.47     16.87 o 
   9   2 -10      834.23      802.70     20.62 o 
  10   2 -10      551.58      544.07     16.09 o 
  11   2 -10      385.56      382.26     14.12 o 
   1   3 -10      336.83      327.83      9.43 o 
   2   3 -10      115.80      115.88      5.80 o 
   3   3 -10     2170.32     2083.38     26.33 o 
   4   3 -10      592.52      604.99     15.01 o 
   5   3 -10      130.31      137.37      8.81 o 
   6   3 -10       36.19       36.74      4.89 o 
   7   3 -10      102.12      101.94      9.11 o 
   8   3 -10     1064.01     1013.53     22.95 o 
   9   3 -10      531.95      519.30     15.40 o 
  10   3 -10      858.72      858.02     20.37 o 
  11   3 -10      567.67      560.28     17.05 o 
   0   4 -10      929.78      915.07     23.35 o 
   1   4 -10      612.01      571.21     12.81 o 
   2   4 -10      541.97      528.75     13.90 o 
   3   4 -10     1401.38     1355.09     23.33 o 
   4   4 -10      371.21      352.94     10.45 o 
   5   4 -10      341.84      341.83     12.97 o 
   6   4 -10      243.03      218.64     10.20 o 
   7   4 -10      849.57      785.70     19.65 o 
   8   4 -10      605.33      617.95     16.35 o 
   9   4 -10      867.01      854.17     19.95 o 
  10   4 -10      192.69      171.47     10.58 o 
  11   4 -10      473.49      460.92     15.56 o 
   1   5 -10     2662.96     2527.16     30.62 o 
   2   5 -10        0.89        6.48      3.58 o 
   3   5 -10     3330.14     3192.01     40.11 o 
   4   5 -10       47.01       45.45      4.85 o 
   5   5 -10     2429.10     2348.21     30.72 o 
   6   5 -10       18.12       18.64      4.64 o 
   7   5 -10        1.92        0.70      3.78 o 
   8   5 -10      360.55      368.95     13.10 o 
   9   5 -10     1948.65     1872.71     30.78 o 
  10   5 -10      104.25      101.56      7.67 o 
   0   6 -10     1090.90     1084.08     27.15 o 
   1   6 -10      406.01      379.94     12.53 o 
   2   6 -10      712.26      704.84     17.26 o 
   3   6 -10      391.65      387.83     12.94 o 
   4   6 -10      194.35      189.50     11.36 o 
   5   6 -10      465.87      479.70     21.76 o 
   6   6 -10      198.13      200.53      9.25 o 
   7   6 -10     1060.59     1057.77     21.51 o 
   8   6 -10      110.63      115.91      7.82 o 
   9   6 -10       34.49       28.81      6.07 o 
  10   6 -10       92.59       99.03      8.57 o 
   1   7 -10      269.25      270.37     10.88 o 
   2   7 -10      427.10      429.36     14.56 o 
   3   7 -10     1028.03     1011.15     21.89 o 
   4   7 -10      646.06      632.77     17.31 o 
   5   7 -10      279.22      290.79     10.90 o 
   6   7 -10      456.20      433.79     12.43 o 
   7   7 -10       52.70       39.47      5.76 o 
   8   7 -10      488.42      461.43     16.40 o 
   9   7 -10      765.02      777.81     23.20 o 
   0   8 -10       60.22       64.67     10.07 o 
   1   8 -10      184.31      175.43      9.37 o 
   2   8 -10      198.93      190.12      9.76 o 
   3   8 -10      124.57      130.33      9.58 o 
   4   8 -10      130.20      142.72      8.95 o 
   5   8 -10       84.15       88.34      6.72 o 
   6   8 -10      436.98      396.57     14.74 o 
   7   8 -10      317.89      314.27     15.37 o 
   8   8 -10       89.42       89.49      9.08 o 
   1   9 -10      773.53      779.27     19.97 o 
   2   9 -10      439.01      421.37     14.81 o 
   3   9 -10      402.41      387.38     14.45 o 
   4   9 -10      451.86      468.58     14.58 o 
   5   9 -10      491.26      465.25     14.73 o 
   6   9 -10       67.21       71.19      7.44 o 
   7   9 -10      592.96      573.68     18.61 o 
   0  10 -10      987.48      985.91     66.72 o 
   1  10 -10      117.22      109.34      9.51 o 
   2  10 -10       83.68       77.66      7.52 o 
   3  10 -10       88.09       78.56      8.96 o 
   4  10 -10       96.97       91.57      7.19 o 
   5  10 -10       59.33       61.62      7.01 o 
   1  11 -10      628.41      592.78     21.30 o 
   2  11 -10      158.79      150.73     11.43 o 
   3  11 -10      301.65      292.88     12.28 o 
   2   0  -9     2123.08     1930.51     32.47 o 
   4   0  -9     2047.91     1941.00     33.42 o 
   6   0  -9     2063.57     1987.55     50.80 o 
   8   0  -9      176.31      172.06     11.45 o 
  10   0  -9     3640.17     3506.54     59.69 o 
  12   0  -9      769.83      772.76     29.58 o 
   0   1  -9     1862.27     1861.53     26.34 o 
   1   1  -9      187.07      168.61      5.54 o 
   2   1  -9      722.80      643.35     11.03 o 
   3   1  -9       88.75       78.77      4.60 o 
   4   1  -9     1535.71     1398.20     22.06 o 
   5   1  -9      333.06      287.20     11.56 o 
   6   1  -9     3716.56     3568.72     38.24 o 
   7   1  -9       81.84       75.56      5.36 o 
   8   1  -9       44.82       45.79      5.17 o 
   9   1  -9       51.87       55.76      5.28 o 
  10   1  -9      273.06      255.07     10.88 o 
  11   1  -9      129.37      120.04      7.40 o 
  12   1  -9      382.35      365.14     12.60 o 
   1   2  -9     4389.84     4258.27     35.91 o 
   2   2  -9     1811.82     1712.97     22.35 o 
   3   2  -9      960.95      898.14     16.87 o 
   4   2  -9     1440.64     1376.23     22.12 o 
   5   2  -9     2584.37     2511.86     29.23 o 
   6   2  -9     1041.79      979.94     17.76 o 
   7   2  -9     2161.19     2070.23     31.56 o 
   8   2  -9      223.24      203.87     11.06 o 
   9   2  -9      104.03      103.61      8.55 o 
  10   2  -9     1957.25     1895.22     30.16 o 
  11   2  -9      251.86      247.61     10.97 o 
  12   2  -9      319.41      315.56     11.86 o 
   0   3  -9     4192.34     3919.85     53.34 o 
   1   3  -9     2356.32     2177.43     25.58 o 
   2   3  -9      344.90      344.02      9.02 o 
   3   3  -9      578.36      555.06     11.95 o 
   4   3  -9      434.34      414.07     10.88 o 
   5   3  -9      604.50      561.96     14.19 o 
   6   3  -9     3364.22     3169.26     40.21 o 
   7   3  -9      351.03      346.05     12.35 o 
   8   3  -9      650.69      611.88     16.94 o 
   9   3  -9      348.86      323.52     14.69 o 
  10   3  -9       35.98       30.90      4.88 o 
  11   3  -9      346.81      337.54     13.07 o 
  12   3  -9      191.86      190.33      9.57 o 
   1   4  -9      229.56      240.33      7.97 o 
   2   4  -9     1109.21     1067.23     17.15 o 
   3   4  -9     2993.05     2703.46     30.53 o 
   4   4  -9       34.24       27.05      3.51 o 
   5   4  -9      416.45      437.89     11.44 o 
   6   4  -9      343.27      320.31     10.40 o 
   7   4  -9      539.99      526.94     15.44 o 
   8   4  -9      666.65      648.69     16.36 o 
   9   4  -9      402.26      377.81     16.27 o 
  10   4  -9      130.43      115.79      7.94 o 
  11   4  -9      239.65      234.85     10.95 o 
   0   5  -9     1219.36     1220.60     27.06 o 
   1   5  -9     2768.87     2605.44     30.14 o 
   2   5  -9      722.56      679.59     15.69 o 
   3   5  -9       98.82      102.33      6.41 o 
   4   5  -9      102.48      103.13      5.92 o 
   5   5  -9     1549.03     1456.83     22.45 o 
   6   5  -9       17.71       17.48      3.97 o 
   7   5  -9      351.29      330.14     11.28 o 
   8   5  -9       39.76       37.34      4.99 o 
   9   5  -9      189.81      178.92      9.20 o 
  10   5  -9      138.59      124.83      8.26 o 
  11   5  -9     1574.24     1531.62     28.34 o 
   1   6  -9      116.49      103.46      5.80 o 
   2   6  -9       87.55       86.33      8.43 o 
   3   6  -9     3098.49     2889.34     37.56 o 
   4   6  -9      305.08      291.38     10.97 o 
   5   6  -9      206.81      180.98      7.47 o 
   6   6  -9      245.07      230.20      9.42 o 
   7   6  -9      262.64      286.29     10.87 o 
   8   6  -9      237.98      233.41     10.11 o 
   9   6  -9      677.18      672.83     19.37 o 
  10   6  -9      335.56      321.86     13.89 o 
  11   6  -9      336.51      323.58     24.20 o 
   0   7  -9     1936.61     1875.68     36.87 o 
   1   7  -9     1205.22     1155.58     22.21 o 
   2   7  -9      854.30      815.70     18.58 o 
   3   7  -9      361.57      334.87     11.97 o 
   4   7  -9      800.97      777.58     16.65 o 
   5   7  -9     2086.39     2055.82     27.04 o 
   6   7  -9     1690.74     1643.68     26.39 o 
   7   7  -9      363.74      338.43     13.35 o 
   8   7  -9      446.78      417.29     15.10 o 
   9   7  -9       41.78       35.91      5.93 o 
  10   7  -9      167.29      155.41     10.05 o 
   1   8  -9      367.17      342.34     12.25 o 
   2   8  -9      555.70      534.21     15.45 o 
   3   8  -9      999.53      983.36     21.49 o 
   4   8  -9      120.08      113.29      7.61 o 
   5   8  -9      252.75      254.44     10.29 o 
   6   8  -9       14.45       11.81      5.00 o 
   7   8  -9      279.58      277.55     12.57 o 
   8   8  -9      133.30      133.96      9.18 o 
   9   8  -9      160.26      185.47     10.92 o 
   0   9  -9     2053.94     2020.78     52.38 o 
   1   9  -9      293.08      285.68     11.69 o 
   2   9  -9      339.75      342.87     12.99 o 
   3   9  -9      173.17      167.43      9.28 o 
   4   9  -9      264.49      266.23     10.71 o 
   5   9  -9      118.91      107.33      7.38 o 
   6   9  -9     2387.28     2287.72     42.15 o 
   7   9  -9     1464.90     1463.02     33.28 o 
   8   9  -9      109.74      143.09     12.68 o 
   1  10  -9      150.17      147.51     14.05 o 
   2  10  -9      589.58      599.51     20.07 o 
   3  10  -9      335.86      347.76     23.46 o 
   4  10  -9      980.08      973.79     23.35 o 
   5  10  -9       58.84       51.43      7.13 o 
   6  10  -9      720.16      684.31     22.61 o 
   7  10  -9       29.61       29.29      6.79 o 
   0  11  -9      759.82      710.27     32.21 o 
   1  11  -9        8.86       14.84      5.60 o 
   2  11  -9      423.60      435.98     20.30 o 
   3  11  -9       18.23       13.93      5.98 o 
   4  11  -9      970.05      967.48     26.77 o 
   5  11  -9       31.97       34.98      6.71 o 
   1  12  -9       61.18       70.00      6.40 o 
   2  12  -9      610.35      614.45     15.56 o 
   0   0  -8    12419.89    11737.16    143.50 o 
   2   0  -8     7550.33     7295.97     68.10 o 
   4   0  -8     7609.22     7418.85     83.02 o 
   6   0  -8     1778.13     1682.62     32.67 o 
   8   0  -8      483.24      440.58     17.05 o 
  10   0  -8     3363.16     3217.96     57.33 o 
  12   0  -8      370.86      360.41     15.74 o 
   1   1  -8      668.18      623.89     10.43 o 
   2   1  -8      599.67      573.29      9.82 o 
   3   1  -8       64.43       62.96      3.85 o 
   4   1  -8      516.39      517.91      9.42 o 
   5   1  -8     1001.32      943.88     15.44 o 
   6   1  -8      267.43      264.34      8.70 o 
   7   1  -8      272.44      257.32      8.98 o 
   8   1  -8      672.64      656.51     14.69 o 
   9   1  -8      337.62      332.79     10.94 o 
  10   1  -8      556.45      565.34     13.84 o 
  11   1  -8      309.28      301.99     12.34 o 
  12   1  -8      164.92      146.89      7.98 o 
  13   1  -8      278.72      276.32     11.11 o 
   0   2  -8      319.56      296.48      8.89 o 
   1   2  -8      638.93      595.82     10.16 o 
   2   2  -8      233.86      259.64      6.71 o 
   3   2  -8      565.32      561.97     10.05 o 
   4   2  -8      210.60      193.90      6.71 o 
   5   2  -8        9.80        6.98      2.28 o 
   6   2  -8      403.73      358.82     10.13 o 
   7   2  -8      485.48      459.83     13.92 o 
   8   2  -8      165.72      176.45      7.81 o 
   9   2  -8      754.66      725.14     16.83 o 
  10   2  -8      881.28      858.48     18.97 o 
  11   2  -8      234.26      239.57      9.71 o 
  12   2  -8      263.45      248.82     11.20 o 
  13   2  -8      326.35      335.42     12.25 o 
   1   3  -8     1611.79     1607.17     18.33 o 
   2   3  -8      168.17      171.43      5.64 o 
   3   3  -8      133.80      119.24      4.78 o 
   4   3  -8       17.56       18.89      3.00 o 
   5   3  -8      863.42      828.61     14.66 o 
   6   3  -8       16.06       16.95      3.21 o 
   7   3  -8     1360.79     1276.70     23.31 o 
   8   3  -8      176.12      174.70      8.22 o 
   9   3  -8      585.24      561.29     14.87 o 
  10   3  -8      687.47      672.66     16.87 o 
  11   3  -8      652.04      653.37     17.21 o 
  12   3  -8      256.63      252.13     12.36 o 
  13   3  -8       70.35       74.87      6.37 o 
   0   4  -8      466.91      481.36     15.13 o 
   1   4  -8       25.06       30.69      2.99 o 
   2   4  -8     1709.54     1632.51     19.20 o 
   3   4  -8      646.56      625.07     13.41 o 
   4   4  -8      413.60      392.85     10.14 o 
   5   4  -8     1310.32     1256.53     21.60 o 
   6   4  -8     1427.77     1325.73     30.68 o 
   7   4  -8      152.57      149.52      7.50 o 
   8   4  -8      953.98      931.68     18.90 o 
   9   4  -8      686.41      665.21     16.43 o 
  10   4  -8      161.93      143.86      8.26 o 
  11   4  -8      259.33      263.15     11.19 o 
  12   4  -8      177.15      178.14      8.90 o 
   1   5  -8      397.16      380.64     10.45 o 
   2   5  -8       99.27      107.82      7.14 o 
   3   5  -8      450.05      427.00     10.68 o 
   4   5  -8      571.48      559.99     12.59 o 
   5   5  -8      195.65      187.32      8.58 o 
   6   5  -8      203.91      194.00      9.04 o 
   7   5  -8       92.46       93.61      6.24 o 
   8   5  -8      845.41      834.83     18.13 o 
   9   5  -8      428.99      435.80     13.42 o 
  10   5  -8      172.60      174.14      9.04 o 
  11   5  -8     1673.95     1654.14     28.78 o 
  12   5  -8      120.82      122.57      7.82 o 
   0   6  -8      547.03      498.29     16.58 o 
   1   6  -8      156.45      149.19      6.54 o 
   2   6  -8      299.89      306.58      9.91 o 
   3   6  -8       62.02       66.01      7.34 o 
   4   6  -8      184.84      182.58      9.63 o 
   5   6  -8      333.19      335.70     10.65 o 
   6   6  -8      162.93      157.03      7.63 o 
   7   6  -8      479.87      469.00     14.57 o 
   8   6  -8       82.07       95.81      7.51 o 
   9   6  -8      152.10      149.70     10.49 o 
  10   6  -8      343.47      312.40     13.40 o 
  11   6  -8      634.78      652.85     19.56 o 
   1   7  -8      162.03      148.73      9.09 o 
   2   7  -8      536.90      509.94     14.03 o 
   3   7  -8       26.67       33.24      4.42 o 
   4   7  -8      306.71      293.21     11.93 o 
   5   7  -8      144.65      141.99      8.08 o 
   6   7  -8      247.84      247.55     10.74 o 
   7   7  -8      236.46      218.84     10.39 o 
   8   7  -8      504.55      509.04     16.22 o 
   9   7  -8       37.61       34.43      5.44 o 
  10   7  -8      525.74      504.26     18.97 o 
  11   7  -8      470.66      473.84     20.21 o 
   0   8  -8      668.80      668.59     26.65 o 
   1   8  -8       48.34       35.46      4.58 o 
   2   8  -8      483.05      462.87     19.92 o 
   3   8  -8      489.72      493.23     16.27 o 
   4   8  -8      152.17      153.36     11.12 o 
   5   8  -8       48.15       38.84      6.09 o 
   6   8  -8      349.80      318.72     13.60 o 
   7   8  -8       19.43       17.05      5.05 o 
   8   8  -8      361.40      333.40     13.39 o 
   9   8  -8      446.74      421.78     15.40 o 
  10   8  -8      163.55      162.99     10.28 o 
   1   9  -8      351.97      350.02     14.33 o 
   2   9  -8      637.65      636.24     20.90 o 
   3   9  -8      568.00      547.47     15.72 o 
   4   9  -8      566.67      542.59     18.00 o 
   5   9  -8       35.07       38.15      6.90 o 
   6   9  -8      194.41      175.30     12.78 o 
   7   9  -8      429.45      431.57     19.73 o 
   8   9  -8      861.07      810.98     27.70 o 
   9   9  -8      174.66      165.12     10.12 o 
   0  10  -8      810.56      733.11     30.42 o 
   1  10  -8      128.04      130.82     10.13 o 
   2  10  -8      427.08      432.52     16.59 o 
   3  10  -8       54.82       36.20      5.92 o 
   4  10  -8      559.37      526.70     18.43 o 
   5  10  -8      113.40      121.62     11.39 o 
   6  10  -8      206.13      207.01     17.35 o 
   7  10  -8      218.54      229.32     11.67 o 
   8  10  -8        7.09        5.79      6.33 o 
   1  11  -8      655.70      661.52     24.51 o 
   2  11  -8       71.27       75.86      7.13 o 
   3  11  -8     1179.76     1167.96     23.20 o 
   4  11  -8      255.13      266.60     11.39 o 
   5  11  -8      310.39      310.85     13.66 o 
   6  11  -8      201.22      203.88     11.22 o 
   7  11  -8      313.75      318.43     14.06 o 
   0  12  -8      291.97      302.84     17.73 o 
   1  12  -8       14.16       16.21      4.57 o 
   2  12  -8      197.62      195.52      8.89 o 
   3  12  -8      335.02      336.70     12.16 o 
   4  12  -8      385.39      375.74     13.87 o 
   5  12  -8       88.75      108.20      8.39 o 
   1  13  -8      263.93      295.64     11.05 o 
   2   0  -7     4519.65     4398.79     51.11 o 
   4   0  -7     6426.66     6201.63     97.94 o 
   6   0  -7     3447.62     3250.46     49.39 o 
   8   0  -7       24.65       33.93      8.34 o 
  10   0  -7     3154.13     3026.26     45.28 o 
  12   0  -7      862.85      838.97     23.54 o 
  14   0  -7      304.22      315.01     18.30 o 
   0   1  -7     9461.79     9396.07     82.16 o 
   1   1  -7      458.04      414.83      6.91 o 
   2   1  -7      535.87      479.18      7.42 o 
   3   1  -7      125.50      121.61      3.65 o 
   4   1  -7     3937.43     3694.99     30.51 o 
   5   1  -7      941.08      869.45     13.04 o 
   6   1  -7     4368.15     4089.41     39.48 o 
   7   1  -7      372.91      370.76     10.13 o 
   8   1  -7     1390.37     1323.21     20.79 o 
   9   1  -7      191.98      185.49      7.50 o 
  10   1  -7      839.94      848.41     15.47 o 
  11   1  -7      360.42      350.22     10.30 o 
  12   1  -7      491.07      482.70     13.51 o 
  13   1  -7      230.21      237.69      9.32 o 
   1   2  -7     6366.81     6125.57     40.90 o 
   2   2  -7     4148.52     3971.51     28.95 o 
   3   2  -7      469.67      466.14      8.57 o 
   4   2  -7     2130.44     2018.91     29.89 o 
   5   2  -7     2793.84     2687.42     28.30 o 
   6   2  -7      400.00      371.03      8.76 o 
   7   2  -7     2671.61     2564.22     29.90 o 
   8   2  -7      964.97      917.67     17.08 o 
   9   2  -7      227.45      220.48      8.21 o 
  10   2  -7      889.97      878.79     18.51 o 
  11   2  -7       25.59       28.71      4.97 o 
  12   2  -7      226.18      237.46      9.69 o 
  13   2  -7      112.35      117.71      6.94 o 
   0   3  -7     3749.84     3596.55     44.79 o 
   1   3  -7     2876.25     2622.65     21.78 o 
   2   3  -7      302.88      312.51      7.09 o 
   3   3  -7      456.59      431.93     10.75 o 
   4   3  -7      679.39      683.14     14.11 o 
   5   3  -7     2656.00     2450.37     25.06 o 
   6   3  -7     2710.03     2566.70     32.94 o 
   7   3  -7      457.18      436.26     12.76 o 
   8   3  -7       60.62       51.85      5.14 o 
   9   3  -7      874.93      868.06     17.97 o 
  10   3  -7        5.92        2.61      4.04 o 
  11   3  -7     1115.41     1035.01     19.71 o 
  12   3  -7      278.53      260.50     10.18 o 
  13   3  -7      650.23      676.08     15.80 o 
   1   4  -7     3658.95     3539.40     30.42 o 
   2   4  -7     1455.42     1415.77     16.84 o 
   3   4  -7     7920.57     7307.16     53.32 o 
   4   4  -7      111.63      103.85      5.95 o 
   5   4  -7     3191.40     3067.58     32.85 o 
   6   4  -7      346.17      341.48      9.87 o 
   7   4  -7     3414.38     3169.52     35.91 o 
   8   4  -7     1590.92     1470.50     23.36 o 
   9   4  -7     1780.25     1726.93     26.48 o 
  10   4  -7      284.49      280.05     10.74 o 
  11   4  -7      788.55      774.37     16.97 o 
  12   4  -7      117.94      119.96      7.41 o 
  13   4  -7      136.02      132.57      8.06 o 
   0   5  -7     1570.36     1493.38     27.94 o 
   1   5  -7     4742.22     4481.21     50.29 o 
   2   5  -7      675.00      638.04     12.30 o 
   3   5  -7      163.59      161.74      6.04 o 
   4   5  -7       56.58       56.26      4.71 o 
   5   5  -7     3949.90     3772.93     35.57 o 
   6   5  -7      439.08      412.77     10.35 o 
   7   5  -7      187.55      172.28      7.85 o 
   8   5  -7      139.55      128.42      7.19 o 
   9   5  -7      823.77      831.40     18.06 o 
  10   5  -7       16.36       20.00      5.22 o 
  11   5  -7     1418.61     1370.40     25.31 o 
  12   5  -7      116.29      104.54      6.98 o 
  13   5  -7      418.54      424.10     15.02 o 
   1   6  -7     5140.69     4969.65     49.38 o 
   2   6  -7       27.48       28.93      3.71 o 
   3   6  -7     9093.35     8621.28     99.31 o 
   4   6  -7       19.70       16.53      4.19 o 
   5   6  -7     2008.20     1933.39     28.11 o 
   6   6  -7      331.88      314.44     15.54 o 
   7   6  -7     2205.43     2031.72     31.11 o 
   8   6  -7       30.41       30.72      5.00 o 
   9   6  -7     1897.98     1888.61     31.65 o 
  10   6  -7      684.99      665.13     22.10 o 
  11   6  -7      574.43      556.80     17.65 o 
  12   6  -7       61.13       67.49      6.01 o 
   0   7  -7     1737.36     1650.54     40.41 o 
   1   7  -7     2842.98     2685.34     38.48 o 
   2   7  -7      106.17      102.32      6.07 o 
   3   7  -7       50.99       35.32      4.85 o 
   4   7  -7      269.84      281.41      9.75 o 
   5   7  -7     2672.86     2550.72     34.19 o 
   6   7  -7     1529.14     1431.07     28.07 o 
   7   7  -7       85.15       85.55      7.66 o 
   8   7  -7       85.79       81.17      7.45 o 
   9   7  -7       63.81       71.57      8.90 o 
  10   7  -7       79.26       80.27      7.62 o 
  11   7  -7      820.53      794.01     19.77 o 
  12   7  -7       40.48       50.98      7.05 o 
   1   8  -7      366.54      359.39     13.29 o 
   2   8  -7     1486.36     1430.94     27.64 o 
   3   8  -7     2291.84     2253.86     46.14 o 
   4   8  -7      970.26      919.84     19.22 o 
   5   8  -7      328.60      316.91     12.75 o 
   6   8  -7       37.17       43.71      5.82 o 
   7   8  -7      827.30      798.16     21.66 o 
   8   8  -7      936.22      940.16     24.22 o 
   9   8  -7      101.99      105.32      8.94 o 
  10   8  -7       78.86       74.57      7.23 o 
  11   8  -7       97.88       94.79      8.33 o 
   0   9  -7     3374.49     3326.86     66.68 o 
   1   9  -7     1551.55     1472.51     29.09 o 
   2   9  -7      177.29      168.78     10.01 o 
   3   9  -7      844.47      823.49     21.75 o 
   4   9  -7      551.10      521.22     14.91 o 
   5   9  -7       76.95       69.08     14.08 o 
   6   9  -7     2019.92     1956.27     41.63 o 
   7   9  -7      809.12      827.29     22.89 o 
   8   9  -7      167.42      175.88     13.24 o 
   9   9  -7      732.92      707.45     22.00 o 
  10   9  -7       79.77       83.28      7.99 o 
   1  10  -7      379.42      387.53     15.05 o 
   2  10  -7     1911.83     1876.23     30.89 o 
   3  10  -7      394.40      373.28     13.27 o 
   4  10  -7      719.68      727.00     20.56 o 
   5  10  -7      652.52      650.02     20.21 o 
   6  10  -7       82.69       92.14      8.89 o 
   7  10  -7      642.43      622.61     19.48 o 
   8  10  -7      421.26      415.31     19.67 o 
   9  10  -7       33.56       38.18      6.78 o 
   0  11  -7      603.19      605.12     23.28 o 
   1  11  -7      349.74      340.25     11.44 o 
   2  11  -7     1301.45     1254.44     22.18 o 
   3  11  -7       90.85       88.79      6.26 o 
   4  11  -7     1570.31     1524.02     26.58 o 
   5  11  -7       97.06      117.64      8.54 o 
   6  11  -7      769.42      760.53     20.66 o 
   7  11  -7       70.45       60.50      6.77 o 
   8  11  -7       72.19       70.05      8.26 o 
   1  12  -7      142.46      151.99      8.44 o 
   2  12  -7     1024.25      995.46     20.93 o 
   3  12  -7       24.00       20.10      4.41 o 
   4  12  -7     1040.28     1045.39     22.52 o 
   5  12  -7      631.23      635.09     19.35 o 
   6  12  -7      400.20      401.08     14.30 o 
   0  13  -7      626.82      629.99     22.27 o 
   1  13  -7      119.36      115.82      7.21 o 
   2  13  -7      398.43      392.62     13.11 o 
   3  13  -7       68.13       71.21      6.21 o 
   4  13  -7     1273.77     1300.53     24.30 o 
   0   0  -6     1680.26     1700.27     37.55 o 
   2   0  -6      545.50      615.08     11.26 o 
   4   0  -6      814.59      753.75     16.00 o 
   6   0  -6     6239.24     6126.61     87.15 o 
   8   0  -6      631.21      596.48     18.76 o 
  10   0  -6      793.13      828.76     20.87 o 
  12   0  -6      873.79      882.91     20.65 o 
  14   0  -6     1195.71     1222.50     43.66 o 
   1   1  -6     1428.23     1380.47     13.12 o 
   2   1  -6     1774.35     1748.52     15.32 o 
   3   1  -6     1528.95     1417.03     13.35 o 
   4   1  -6      352.87      361.61      6.77 o 
   5   1  -6      317.82      311.50      8.05 o 
   6   1  -6     2750.16     2694.71     25.70 o 
   7   1  -6     1317.75     1247.75     23.00 o 
   8   1  -6     1762.71     1711.48     23.43 o 
   9   1  -6      116.56      107.49      5.71 o 
  10   1  -6      422.36      420.63     10.45 o 
  11   1  -6      160.21      161.10      6.94 o 
  12   1  -6     1547.19     1529.96     21.02 o 
  13   1  -6       12.09        8.57      3.24 o 
  14   1  -6      278.56      286.47     12.21 o 
   0   2  -6      712.56      771.42     13.12 o 
   1   2  -6      721.05      719.28      9.51 o 
   2   2  -6     2276.12     2109.84     17.39 o 
   3   2  -6     1292.46     1275.38     15.79 o 
   4   2  -6      275.09      218.91      5.87 o 
   5   2  -6       50.53       53.23      3.47 o 
   6   2  -6      439.44      461.38      9.28 o 
   7   2  -6      163.10      160.77      7.92 o 
   8   2  -6      857.79      816.06     14.44 o 
   9   2  -6     1194.01     1199.28     19.33 o 
  10   2  -6     1574.00     1532.80     20.83 o 
  11   2  -6      195.86      196.24      8.38 o 
  12   2  -6      169.95      168.21      7.54 o 
  13   2  -6       55.67       66.89      6.24 o 
  14   2  -6      352.20      379.11     11.99 o 
   1   3  -6     6726.44     6550.14     44.66 o 
   2   3  -6      138.56      138.56      4.51 o 
   3   3  -6     4467.61     4318.02     51.42 o 
   4   3  -6     1251.06     1255.73     14.30 o 
   5   3  -6      592.92      552.44     10.03 o 
   6   3  -6      167.50      173.77      6.54 o 
   7   3  -6      616.52      587.19     11.63 o 
   8   3  -6      299.17      294.09      8.57 o 
   9   3  -6      942.87      877.32     25.79 o 
  10   3  -6      697.11      662.51     15.73 o 
  11   3  -6      785.80      732.46     15.97 o 
  12   3  -6      175.13      172.81      7.68 o 
  13   3  -6      396.07      390.94     12.68 o 
  14   3  -6      499.16      506.44     15.41 o 
   0   4  -6     1084.08     1014.97     26.12 o 
   1   4  -6     1716.40     1623.01     17.33 o 
   2   4  -6     1237.24     1139.07     22.94 o 
   3   4  -6      398.83      381.62      9.09 o 
   4   4  -6     1523.95     1437.65     22.83 o 
   5   4  -6      595.11      556.62     14.08 o 
   6   4  -6      857.55      756.65     18.68 o 
   7   4  -6     1158.37     1105.95     18.71 o 
   8   4  -6     1143.22     1061.79     18.98 o 
   9   4  -6      794.50      788.07     16.73 o 
  10   4  -6      198.46      181.96      8.67 o 
  11   4  -6      159.74      150.43      7.44 o 
  12   4  -6       40.55       37.25      4.52 o 
  13   4  -6     1158.87     1133.87     21.96 o 
   1   5  -6      965.99      938.61     18.33 o 
   2   5  -6      803.63      793.08     16.35 o 
   3   5  -6     2853.54     2728.95     62.81 o 
   4   5  -6      264.59      263.96     13.55 o 
   5   5  -6      893.46      864.97     13.94 o 
   6   5  -6      576.36      557.96     13.81 o 
   7   5  -6      167.81      159.18      8.83 o 
   8   5  -6      223.79      220.02      9.46 o 
   9   5  -6      306.83      303.10     10.52 o 
  10   5  -6      453.25      444.06     13.22 o 
  11   5  -6     1266.24     1269.12     21.70 o 
  12   5  -6      150.95      168.15      9.06 o 
  13   5  -6      424.27      405.75     14.32 o 
   0   6  -6     2360.70     2166.28     44.21 o 
   1   6  -6     1365.31     1297.62     23.04 o 
   2   6  -6     2287.41     2234.90     31.09 o 
   3   6  -6        8.27        5.69      3.57 o 
   4   6  -6     1968.20     1878.45     25.36 o 
   5   6  -6       73.60       66.23      4.42 o 
   6   6  -6      133.52      127.13      7.80 o 
   7   6  -6      616.02      582.38     17.76 o 
   8   6  -6      541.95      537.70     16.72 o 
   9   6  -6      900.67      873.54     31.06 o 
  10   6  -6      761.99      718.88     18.81 o 
  11   6  -6      261.69      262.32     10.01 o 
  12   6  -6      204.55      201.97     10.18 o 
  13   6  -6     1495.45     1488.72     31.26 o 
   1   7  -6      790.91      741.62     17.70 o 
   2   7  -6      861.50      815.95     17.63 o 
   3   7  -6      920.03      899.91     19.14 o 
   4   7  -6       91.34       97.36      7.21 o 
   5   7  -6     1107.58     1083.72     25.94 o 
   6   7  -6      111.17      114.46      7.72 o 
   7   7  -6       69.86       64.24      6.47 o 
   8   7  -6      240.93      222.71     11.16 o 
   9   7  -6      378.77      376.15     15.85 o 
  10   7  -6      313.72      333.68     14.55 o 
  11   7  -6      380.95      391.99     13.71 o 
  12   7  -6       92.91       90.00      8.11 o 
   0   8  -6     3577.57     3450.67     64.04 o 
   1   8  -6      187.18      195.26      9.64 o 
   2   8  -6     3786.74     3595.59     54.26 o 
   3   8  -6      118.90      109.89      9.71 o 
   4   8  -6     2531.64     2452.39     40.16 o 
   5   8  -6      682.11      653.22     15.51 o 
   6   8  -6      648.12      595.14     20.11 o 
   7   8  -6       79.26       74.52      6.88 o 
   8   8  -6     1716.77     1673.29     25.83 o 
   9   8  -6      712.37      708.31     20.87 o 
  10   8  -6      315.10      295.32     12.74 o 
  11   8  -6      165.32      174.88     12.04 o 
   1   9  -6      551.57      522.76     24.74 o 
   2   9  -6      124.37      118.25     17.68 o 
   3   9  -6      546.02      515.55     14.45 o 
   4   9  -6      150.84      160.65      9.25 o 
   5   9  -6       50.53       52.71      5.85 o 
   6   9  -6      124.40      113.77      6.78 o 
   7   9  -6      383.57      382.16     12.11 o 
   8   9  -6       51.05       59.03      5.50 o 
   9   9  -6      126.07      127.81      8.79 o 
  10   9  -6      443.80      414.83     17.56 o 
  11   9  -6       69.51       73.66      9.92 o 
   0  10  -6      196.32      199.21     17.68 o 
   1  10  -6      398.26      365.39     14.30 o 
   2  10  -6      406.16      417.89     17.48 o 
   3  10  -6      128.18      125.26      7.40 o 
   4  10  -6       39.00       52.87      6.04 o 
   5  10  -6      587.61      581.14     14.87 o 
   6  10  -6      364.21      372.26     13.42 o 
   7  10  -6      284.54      285.72     16.38 o 
   8  10  -6      470.15      461.21     22.76 o 
   9  10  -6      871.45      841.60     24.49 o 
  10  10  -6      154.69      164.60     11.79 o 
   1  11  -6      328.58      315.30     10.67 o 
   2  11  -6        5.25        3.75      3.40 o 
   3  11  -6      749.07      731.68     17.47 o 
   4  11  -6      214.39      205.31      9.50 o 
   5  11  -6       81.59       81.23      6.31 o 
   6  11  -6      749.66      745.38     19.80 o 
   7  11  -6      105.34       98.39      7.23 o 
   8  11  -6       12.62        8.95      5.00 o 
   9  11  -6      127.50      113.22     11.79 o 
   0  12  -6     1120.40     1100.78     27.95 o 
   1  12  -6      220.03      202.38      8.91 o 
   2  12  -6      140.33      142.00      7.94 o 
   3  12  -6       55.63       66.64      6.27 o 
   4  12  -6      543.61      554.76     15.71 o 
   5  12  -6       41.90       45.40      5.66 o 
   6  12  -6      234.33      241.82     10.89 o 
   7  12  -6       49.03       55.24      7.50 o 
   1  13  -6      359.61      363.89     12.61 o 
   2  13  -6       13.65       16.28      4.55 o 
   3  13  -6     1119.76     1123.04     23.84 o 
   4  13  -6       75.52       79.68      6.46 o 
   5  13  -6      402.05      401.64     14.25 o 
   0  14  -6      328.72      309.69     18.69 o 
   1  14  -6      139.18      150.79     11.75 o 
   2  14  -6       38.64       39.83      5.99 o 
   2   0  -5     4255.34     4267.75     40.19 o 
   4   0  -5     2120.80     2108.51     28.89 o 
   6   0  -5       85.73       75.90      6.18 o 
   8   0  -5     1866.46     1794.00     32.87 o 
  10   0  -5      385.26      370.39     13.44 o 
  12   0  -5      605.54      613.69     16.78 o 
  14   0  -5      470.26      474.01     21.41 o 
   0   1  -5     8592.55     8791.01     74.05 o 
   1   1  -5       92.27       89.46      2.75 o 
   2   1  -5     6304.11     5933.76     37.39 o 
   3   1  -5      312.56      311.92      5.31 o 
   4   1  -5     6332.46     6003.52     41.93 o 
   5   1  -5      459.61      456.02      8.00 o 
   6   1  -5     3411.09     3279.20     31.85 o 
   7   1  -5     1429.86     1399.49     23.42 o 
   8   1  -5     4968.20     4843.81     63.43 o 
   9   1  -5     1442.30     1378.88     18.13 o 
  10   1  -5     1457.54     1404.34     19.17 o 
  11   1  -5      490.19      488.22     10.62 o 
  12   1  -5      325.35      339.01      9.41 o 
  13   1  -5      838.51      818.23     15.25 o 
  14   1  -5      429.72      436.89     12.42 o 
   1   2  -5      224.56      218.43      4.27 o 
   2   2  -5     2453.43     2367.39     22.13 o 
   3   2  -5      899.01      855.90     11.49 o 
   4   2  -5      412.17      394.45      6.67 o 
   5   2  -5      211.69      221.60      6.49 o 
   6   2  -5      770.54      762.62     14.32 o 
   7   2  -5      242.33      228.19      9.75 o 
   8   2  -5     3152.21     3023.49     30.20 o 
   9   2  -5      656.99      612.47     12.50 o 
  10   2  -5       90.03       90.50      5.11 o 
  11   2  -5      252.88      246.90      8.24 o 
  12   2  -5     1058.56     1005.76     16.49 o 
  13   2  -5        8.27       12.47      3.91 o 
  14   2  -5      466.00      478.05     13.10 o 
   0   3  -5     4068.62     3882.74     38.39 o 
   1   3  -5      531.62      477.83      7.73 o 
   2   3  -5      627.80      629.38     10.67 o 
   3   3  -5     2564.05     2534.91     25.90 o 
   4   3  -5     1086.16     1065.25     14.71 o 
   5   3  -5     1016.53      975.80     11.51 o 
   6   3  -5      740.41      708.85     11.74 o 
   7   3  -5      827.79      819.41     17.69 o 
   8   3  -5      567.64      553.27     11.33 o 
   9   3  -5      525.34      496.18     11.33 o 
  10   3  -5       14.76       15.58      3.30 o 
  11   3  -5      312.59      304.06      9.24 o 
  12   3  -5      191.90      180.59      7.16 o 
  13   3  -5     1043.67     1047.65     19.02 o 
  14   3  -5      147.72      148.95      8.42 o 
   1   4  -5     1877.94     1984.35     26.19 o 
   2   4  -5     1266.73     1178.42     25.80 o 
   3   4  -5      353.62      294.91      7.63 o 
   4   4  -5     1261.36     1208.69     16.34 o 
   5   4  -5      666.75      598.11      9.04 o 
   6   4  -5      945.00      920.13     17.36 o 
   7   4  -5     6413.74     6006.10     57.80 o 
   8   4  -5     1264.23     1213.11     21.63 o 
   9   4  -5     1653.76     1583.86     23.81 o 
  10   4  -5       48.02       45.42      4.38 o 
  11   4  -5      311.42      308.90      9.53 o 
  12   4  -5      433.42      410.99     12.36 o 
  13   4  -5      108.62      120.61      7.47 o 
  14   4  -5      454.77      466.73     15.28 o 
   0   5  -5     4154.05     4039.26     62.74 o 
   1   5  -5      369.22      320.35     12.02 o 
   2   5  -5      915.81      941.72     14.77 o 
   3   5  -5     3578.96     3640.96     42.51 o 
   4   5  -5     1220.52     1194.36     23.74 o 
   5   5  -5     4473.39     4336.92     46.62 o 
   6   5  -5     2473.24     2354.63     30.22 o 
   7   5  -5      337.59      314.60     10.43 o 
   8   5  -5      550.63      506.64     13.86 o 
   9   5  -5      296.51      280.86     10.82 o 
  10   5  -5      217.52      216.37      8.97 o 
  11   5  -5      532.22      530.03     13.42 o 
  12   5  -5      325.90      307.61     11.71 o 
  13   5  -5       77.37       75.53      6.85 o 
  14   5  -5       37.03       38.70      6.84 o 
   1   6  -5     6721.09     6702.57     91.98 o 
   2   6  -5      830.57      851.88     15.71 o 
   3   6  -5     6586.06     6326.64     63.79 o 
   4   6  -5      184.17      179.83      6.58 o 
   5   6  -5     3108.89     2958.31     33.72 o 
   6   6  -5      190.28      198.35      9.35 o 
   7   6  -5     3390.58     3168.98     42.82 o 
   8   6  -5      193.31      200.97     11.11 o 
   9   6  -5     1322.83     1343.03     27.37 o 
  10   6  -5      526.42      515.81     14.03 o 
  11   6  -5      235.40      213.50     10.65 o 
  12   6  -5      560.28      575.84     16.26 o 
  13   6  -5      107.44      103.75     13.45 o 
   0   7  -5      151.77      130.06     10.51 o 
   1   7  -5     4611.14     4437.81     53.40 o 
   2   7  -5       30.74       34.37      6.11 o 
   3   7  -5       73.57       63.98      5.08 o 
   4   7  -5       73.41       70.81      4.67 o 
   5   7  -5     1320.94     1257.81     24.95 o 
   6   7  -5      745.99      722.38     18.31 o 
   7   7  -5      899.53      896.34     20.90 o 
   8   7  -5      202.83      193.83      7.98 o 
   9   7  -5       64.91       74.43      7.06 o 
  10   7  -5       30.70       22.90      4.17 o 
  11   7  -5      238.17      239.01     13.49 o 
  12   7  -5       34.23       40.51      6.86 o 
  13   7  -5       57.38       51.70      6.30 o 
   1   8  -5      373.40      385.77     11.53 o 
   2   8  -5      539.50      530.05     17.40 o 
   3   8  -5     1945.30     1871.56     34.91 o 
   4   8  -5       86.16       83.52      5.65 o 
   5   8  -5      445.95      422.65     11.98 o 
   6   8  -5     1110.10     1046.60     18.55 o 
   7   8  -5      322.69      300.63     10.02 o 
   8   8  -5     1059.54     1071.30     19.47 o 
   9   8  -5      526.16      516.18     15.68 o 
  10   8  -5      963.72      981.36     29.23 o 
  11   8  -5      501.25      494.07     19.15 o 
  12   8  -5      636.82      642.46     22.36 o 
   0   9  -5     2003.94     2069.42     56.37 o 
   1   9  -5     1034.38     1016.42     21.27 o 
   2   9  -5     1572.42     1475.98     27.58 o 
   3   9  -5      295.29      289.16     11.59 o 
   4   9  -5      650.81      640.69     14.53 o 
   5   9  -5      456.53      446.82     11.03 o 
   6   9  -5      165.40      161.84      7.56 o 
   7   9  -5      271.71      273.61      9.97 o 
   8   9  -5      365.22      359.62     10.84 o 
   9   9  -5      273.16      263.54     11.60 o 
  10   9  -5      279.44      278.09     14.15 o 
  11   9  -5      197.23      216.56     13.22 o 
   1  10  -5     1916.98     1900.91     24.02 o 
   2  10  -5     1741.35     1697.95     23.65 o 
   3  10  -5     1079.61     1036.63     19.46 o 
   4  10  -5      523.64      489.37     13.30 o 
   5  10  -5     2313.47     2243.15     30.44 o 
   6  10  -5      348.21      345.59     12.65 o 
   7  10  -5     1630.20     1619.31     40.81 o 
   8  10  -5      948.79      977.96     20.19 o 
   9  10  -5       69.00       94.41      9.19 o 
  10  10  -5      277.38      279.46     14.61 o 
   0  11  -5     1294.77     1297.77     28.46 o 
   1  11  -5      206.24      218.94     11.27 o 
   2  11  -5     3278.35     3218.95     35.35 o 
   3  11  -5      135.71      145.51      7.82 o 
   4  11  -5     2689.48     2612.33     34.37 o 
   5  11  -5      106.70      106.33      6.40 o 
   6  11  -5      279.77      260.18     10.54 o 
   7  11  -5      202.88      215.52     11.32 o 
   8  11  -5     1082.01     1069.45     24.04 o 
   9  11  -5       60.54       76.90      9.87 o 
   1  12  -5       50.87       53.05      4.75 o 
   2  12  -5      740.80      733.09     16.11 o 
   3  12  -5       35.44       38.98      4.38 o 
   4  12  -5      561.05      566.62     18.67 o 
   5  12  -5      251.02      271.34     11.03 o 
   6  12  -5      374.32      382.79     13.22 o 
   7  12  -5      288.17      285.76     11.72 o 
   8  12  -5     1276.99     1272.29     36.17 o 
   0  13  -5      758.18      746.06     44.85 o 
   1  13  -5       53.57       59.71      6.32 o 
   2  13  -5      317.24      330.65     11.78 o 
   3  13  -5       66.16       81.06      6.30 o 
   4  13  -5      739.21      788.31     16.43 o 
   5  13  -5      232.52      234.14      9.82 o 
   6  13  -5     1290.07     1321.10     25.78 o 
   1  14  -5      595.87      606.21     21.35 o 
   2  14  -5      458.86      457.17     15.70 o 
   3  14  -5        1.74        2.72      5.47 o 
   4  14  -5      484.09      512.43     20.61 o 
   0   0  -4     3592.66     4034.10     51.83 o 
   2   0  -4    51429.91    49878.34    377.15 o 
   4   0  -4     1703.34     1699.85     22.94 o 
   6   0  -4     3071.81     3074.09     51.20 o 
   8   0  -4     2030.20     2019.91     29.98 o 
  10   0  -4      450.88      412.91     13.87 o 
  12   0  -4      198.43      194.61      9.40 o 
  14   0  -4     1099.31     1079.38     27.91 o 
   1   1  -4     3426.01     3223.99     21.70 o 
   2   1  -4    11118.61    10894.10     66.85 o 
   3   1  -4      896.17      809.08     10.08 o 
   4   1  -4      837.50      887.60      9.43 o 
   5   1  -4      565.80      553.80      9.87 o 
   6   1  -4     8172.15     8065.72     62.39 o 
   7   1  -4      308.44      309.24     11.46 o 
   8   1  -4     2282.56     2262.88     22.75 o 
   9   1  -4      573.89      578.90     10.96 o 
  10   1  -4      284.29      279.66      7.48 o 
  11   1  -4       51.50       60.16      4.45 o 
  12   1  -4     2783.58     2821.25     28.70 o 
  13   1  -4      284.42      294.08      9.15 o 
  14   1  -4     3128.06     3136.63     38.33 o 
  15   1  -4       45.43       47.75      5.81 o 
   0   2  -4     1017.89      982.18     27.04 o 
   1   2  -4      861.34      891.53      8.71 o 
   2   2  -4       46.42       31.81      2.26 o 
   3   2  -4      344.40      353.61      6.72 o 
   4   2  -4      250.33      223.02      6.12 o 
   5   2  -4       25.66       41.67      3.62 o 
   6   2  -4     3038.93     3098.98     40.27 o 
   7   2  -4       37.98       31.47      3.12 o 
   8   2  -4     1812.85     1751.65     20.84 o 
   9   2  -4      942.01      950.38     14.38 o 
  10   2  -4      726.01      726.23     11.42 o 
  11   2  -4      700.56      696.05     12.62 o 
  12   2  -4       91.14      108.59      5.19 o 
  13   2  -4      640.61      643.53     13.36 o 
  14   2  -4     1161.07     1151.53     21.77 o 
  15   2  -4      323.05      329.67     10.93 o 
   1   3  -4     3612.38     3514.68     35.63 o 
   2   3  -4      397.67      390.07     10.44 o 
   3   3  -4     5783.33     5470.80     42.13 o 
   4   3  -4      931.48      894.86     13.69 o 
   5   3  -4      152.89      140.92      5.14 o 
   6   3  -4     1814.53     1806.74     20.95 o 
   7   3  -4     2342.40     2288.98     25.58 o 
   8   3  -4      317.19      299.76      8.75 o 
   9   3  -4      977.75      947.47     15.00 o 
  10   3  -4     3519.29     3449.52     30.75 o 
  11   3  -4      149.78      152.19      5.80 o 
  12   3  -4      587.03      598.02     13.25 o 
  13   3  -4      584.61      594.29     13.85 o 
  14   3  -4       35.71       41.25      4.83 o 
   0   4  -4     1180.77     1146.76     25.17 o 
   1   4  -4      712.89      649.67     14.93 o 
   2   4  -4      613.85      557.22     12.42 o 
   3   4  -4      503.66      495.75      8.31 o 
   4   4  -4      139.28      141.03      4.87 o 
   5   4  -4       19.53       20.96      2.43 o 
   6   4  -4       56.22       64.57      3.93 o 
   7   4  -4     2193.00     2130.91     30.82 o 
   8   4  -4      534.33      500.21     11.31 o 
   9   4  -4      489.63      474.55     10.93 o 
  10   4  -4      426.24      455.30     10.54 o 
  11   4  -4      915.82      903.63     14.82 o 
  12   4  -4      119.35      105.12      6.09 o 
  13   4  -4     1669.56     1656.18     27.93 o 
  14   4  -4       58.61       54.51      7.23 o 
   1   5  -4     1651.03     1647.43     18.89 o 
   2   5  -4      102.35      103.15      4.07 o 
   3   5  -4      232.38      248.33      7.82 o 
   4   5  -4      311.70      311.79      7.65 o 
   5   5  -4     1309.80     1350.69     21.06 o 
   6   5  -4       71.10       80.07      4.90 o 
   7   5  -4     1275.96     1206.25     19.30 o 
   8   5  -4      274.62      255.29      9.04 o 
   9   5  -4     1234.13     1152.06     23.92 o 
  10   5  -4      226.36      220.35      9.73 o 
  11   5  -4     1320.81     1306.66     25.33 o 
  12   5  -4       78.23       88.92      6.63 o 
  13   5  -4      941.78      933.50     19.42 o 
  14   5  -4      280.85      285.06     13.31 o 
   0   6  -4      163.83      184.02      7.16 o 
   1   6  -4      692.94      696.66     11.75 o 
   2   6  -4      147.29      136.28      5.22 o 
   3   6  -4      456.63      488.95     17.47 o 
   4   6  -4      124.28      118.87      5.74 o 
   5   6  -4      853.88      851.71     15.46 o 
   6   6  -4       23.40       19.01      4.05 o 
   7   6  -4     2414.49     2379.23     45.75 o 
   8   6  -4      166.99      179.57      7.60 o 
   9   6  -4      413.00      399.71     12.78 o 
  10   6  -4      145.97      146.88      7.44 o 
  11   6  -4      543.59      562.84     16.49 o 
  12   6  -4      104.40      121.18     14.12 o 
  13   6  -4     1766.87     1736.33     30.01 o 
   1   7  -4     3528.20     3602.90     39.42 o 
   2   7  -4      564.15      542.88     14.67 o 
   3   7  -4      117.72      131.83      5.72 o 
   4   7  -4       70.65       58.69      4.53 o 
   5   7  -4     2218.64     2199.32     29.90 o 
   6   7  -4      209.41      191.65      8.48 o 
   7   7  -4     1067.91     1063.91     27.24 o 
   8   7  -4       54.98       51.02      4.14 o 
   9   7  -4      139.89      141.67      8.20 o 
  10   7  -4       69.78       72.59      7.71 o 
  11   7  -4      904.51      896.35     24.57 o 
  12   7  -4      376.33      362.46     14.59 o 
  13   7  -4      434.04      433.63     16.29 o 
   0   8  -4     6558.58     6567.99    139.02 o 
   1   8  -4      521.71      505.31     16.90 o 
   2   8  -4     7159.48     6976.89     87.09 o 
   3   8  -4      884.25      834.70     15.77 o 
   4   8  -4     4055.60     3848.23     35.31 o 
   5   8  -4     2319.70     2254.84     25.29 o 
   6   8  -4      727.19      717.90     14.64 o 
   7   8  -4      242.71      240.19      8.20 o 
   8   8  -4     1260.24     1249.04     19.28 o 
   9   8  -4      180.51      183.32     13.47 o 
  10   8  -4      455.63      457.55     17.15 o 
  11   8  -4      922.13      918.36     25.44 o 
  12   8  -4       20.15       16.55      5.67 o 
   1   9  -4      405.74      392.80      8.94 o 
   2   9  -4      399.63      377.30     10.60 o 
   3   9  -4     1156.86     1110.50     18.75 o 
   4   9  -4       78.38       77.54      4.98 o 
   5   9  -4      119.99      124.10      5.87 o 
   6   9  -4      792.17      752.80     14.65 o 
   7   9  -4      562.54      558.32     12.77 o 
   8   9  -4      126.84      140.13      6.74 o 
   9   9  -4      887.07      879.41     23.76 o 
  10   9  -4       84.07       83.62      8.52 o 
  11   9  -4      110.53      121.91     10.29 o 
  12   9  -4      612.62      643.60     36.07 o 
   0  10  -4      179.66      225.41      9.40 o 
   1  10  -4       27.26       20.73      3.06 o 
   2  10  -4      988.31      926.61     16.14 o 
   3  10  -4     1363.92     1301.22     21.46 o 
   4  10  -4      149.89      132.05      6.93 o 
   5  10  -4      884.85      841.33     17.34 o 
   6  10  -4      179.68      184.58      8.29 o 
   7  10  -4      114.09      111.28      6.30 o 
   8  10  -4      816.94      823.47     16.54 o 
   9  10  -4      590.43      606.16     20.10 o 
  10  10  -4      333.05      334.66     15.60 o 
  11  10  -4      633.80      621.58     21.72 o 
   1  11  -4      466.69      424.39     10.59 o 
   2  11  -4      227.09      242.28      8.02 o 
   3  11  -4      290.63      280.46      8.84 o 
   4  11  -4      277.26      284.92      9.60 o 
   5  11  -4      271.81      282.59     10.53 o 
   6  11  -4      707.15      721.28     18.06 o 
   7  11  -4       13.87       13.67      3.94 o 
   8  11  -4      319.53      346.06     18.51 o 
   9  11  -4      148.58      133.60     11.80 o 
  10  11  -4       53.47       18.50     12.53 o 
   0  12  -4     1824.40     1848.33     41.22 o 
   1  12  -4      241.85      240.92      9.05 o 
   2  12  -4      203.28      202.49      7.37 o 
   3  12  -4       96.05       97.84      6.59 o 
   4  12  -4      363.13      360.80     15.32 o 
   5  12  -4      115.92      123.02      7.60 o 
   6  12  -4     1645.27     1672.47     27.56 o 
   7  12  -4      329.70      341.73     12.32 o 
   8  12  -4      136.97      132.41     11.84 o 
   9  12  -4      103.05      116.88     13.81 o 
   1  13  -4      863.11      821.43     22.53 o 
   2  13  -4      562.87      574.40     16.25 o 
   3  13  -4     1661.07     1617.50     33.24 o 
   4  13  -4      300.35      303.97     10.16 o 
   5  13  -4      242.09      242.66      9.77 o 
   6  13  -4      418.20      422.98     12.94 o 
   7  13  -4      357.03      357.83     14.48 o 
   0  14  -4      635.66      653.51     32.29 o 
   1  14  -4      108.93      103.55      8.21 o 
   2  14  -4      390.97      384.06     15.52 o 
   3  14  -4       20.02       19.68      5.05 o 
   4  14  -4      203.28      188.40     11.23 o 
   5  14  -4      482.43      504.91     17.81 o 
   2   0  -3     1997.01     1880.96     22.83 o 
   4   0  -3      465.15      447.54     15.21 o 
   6   0  -3     2141.80     2280.00     50.47 o 
   8   0  -3     2388.61     2415.73     32.68 o 
  10   0  -3     1397.48     1339.67     24.25 o 
  12   0  -3      713.89      708.16     17.06 o 
  14   0  -3      734.68      726.80     20.32 o 
   0   1  -3    10081.93     9966.89     79.24 o 
   1   1  -3      766.47      749.85      7.37 o 
   2   1  -3    16527.14    15995.33    127.38 o 
   3   1  -3      973.60      991.26     12.52 o 
   4   1  -3     1183.31     1043.70     12.70 o 
   5   1  -3     1556.91     1560.10     31.32 o 
   6   1  -3      898.77      866.63     16.41 o 
   7   1  -3     3618.76     3607.81     29.14 o 
   8   1  -3     4396.00     4370.36     42.04 o 
   9   1  -3     2191.20     2237.88     30.71 o 
  10   1  -3      971.26      927.19     12.83 o 
  11   1  -3      286.06      282.27      7.29 o 
  12   1  -3      532.81      545.07     10.68 o 
  13   1  -3     1024.38     1039.42     18.05 o 
  14   1  -3     1302.92     1299.45     19.37 o 
  15   1  -3       84.57       95.00      5.94 o 
   1   2  -3     1624.84     1618.95     24.00 o 
   2   2  -3     1304.11     1201.33     16.93 o 
   3   2  -3     2153.93     2151.56     24.93 o 
   4   2  -3      610.31      581.82     13.62 o 
   5   2  -3     1507.05     1485.72     17.00 o 
   6   2  -3     1347.04     1359.49     16.90 o 
   7   2  -3      216.62      211.43      6.74 o 
   8   2  -3     1642.62     1637.48     18.21 o 
   9   2  -3      437.84      420.17      8.66 o 
  10   2  -3      338.13      324.99      8.18 o 
  11   2  -3      970.60     1004.72     16.05 o 
  12   2  -3     1754.25     1798.00     21.89 o 
  13   2  -3      219.22      218.41      7.88 o 
  14   2  -3      908.49      899.77     15.17 o 
  15   2  -3      323.71      324.82     10.80 o 
   0   3  -3      909.88      839.73     18.33 o 
   1   3  -3      513.77      580.16     10.23 o 
   2   3  -3      418.44      454.93      7.69 o 
   3   3  -3     1113.52     1065.41     16.68 o 
   4   3  -3     1117.33     1047.42     18.86 o 
   5   3  -3      827.04      828.87     17.81 o 
   6   3  -3     2128.22     2134.29     22.80 o 
   7   3  -3     5962.64     5844.00     48.44 o 
   8   3  -3     1021.82      980.30     14.55 o 
   9   3  -3     1731.89     1724.00     18.68 o 
  10   3  -3      355.88      365.13      8.01 o 
  11   3  -3      161.10      167.42      5.85 o 
  12   3  -3      109.66      110.47      5.57 o 
  13   3  -3     1770.29     1759.60     22.95 o 
  14   3  -3      162.81      172.05      8.12 o 
  15   3  -3      290.12      299.72     10.28 o 
   1   4  -3     4553.75     4889.01     50.02 o 
   2   4  -3     1249.17     1285.19     17.98 o 
   3   4  -3     4041.51     3857.16     28.49 o 
   4   4  -3      352.21      344.04      6.21 o 
   5   4  -3     2646.29     2681.36     56.00 o 
   6   4  -3     1497.09     1484.72     16.61 o 
   7   4  -3      420.32      425.96      8.74 o 
   8   4  -3      312.51      287.98      6.90 o 
   9   4  -3     2846.23     2729.79     24.90 o 
  10   4  -3      322.71      319.24      7.96 o 
  11   4  -3     1576.13     1559.57     24.38 o 
  12   4  -3     1036.05     1023.83     18.55 o 
  13   4  -3      181.29      173.44      7.78 o 
  14   4  -3      579.94      574.09     14.32 o 
  15   4  -3      368.23      353.28     12.96 o 
   0   5  -3     2366.24     2257.07     33.98 o 
   1   5  -3      345.92      315.16      8.33 o 
   2   5  -3      143.08      135.52      4.66 o 
   3   5  -3     1560.44     1552.13     18.94 o 
   4   5  -3     2143.67     2116.21     21.01 o 
   5   5  -3     2469.97     2632.77     28.06 o 
   6   5  -3     2194.04     2163.05     22.44 o 
   7   5  -3     4331.13     4287.97     35.59 o 
   8   5  -3      137.92      120.56      4.71 o 
   9   5  -3     3601.12     3550.62     49.09 o 
  10   5  -3      109.33      108.63      5.63 o 
  11   5  -3      627.59      621.24     16.67 o 
  12   5  -3      127.27      120.70      7.72 o 
  13   5  -3      228.86      232.50      8.95 o 
  14   5  -3       40.31       47.12      6.15 o 
   1   6  -3      587.90      521.44      9.69 o 
   2   6  -3      154.56      172.26      5.20 o 
   3   6  -3     6096.14     6096.48     52.98 o 
   4   6  -3      381.95      387.53      9.57 o 
   5   6  -3      763.87      813.26     13.59 o 
   6   6  -3      104.43      107.82      5.27 o 
   7   6  -3     2051.33     1891.58     23.68 o 
   8   6  -3     1355.67     1361.56     26.07 o 
   9   6  -3     1698.97     1642.89     41.61 o 
  10   6  -3      270.06      260.06     10.48 o 
  11   6  -3      922.98      929.75     21.45 o 
  12   6  -3      344.50      348.38     13.60 o 
  13   6  -3      300.21      301.38     13.03 o 
  14   6  -3        7.79        1.91      4.43 o 
   0   7  -3     2217.31     2232.21     58.95 o 
   1   7  -3      458.08      458.54      9.62 o 
   2   7  -3     1271.90     1323.92     16.72 o 
   3   7  -3     1358.33     1378.26     17.00 o 
   4   7  -3      715.34      745.12     12.18 o 
   5   7  -3      722.29      694.06     13.04 o 
   6   7  -3      758.64      783.25     14.22 o 
   7   7  -3     1820.97     1764.91     21.92 o 
   8   7  -3      110.18      111.24      5.73 o 
   9   7  -3     1000.53      950.07     19.78 o 
  10   7  -3      464.51      471.63     16.01 o 
  11   7  -3       89.60       99.04      7.59 o 
  12   7  -3      180.60      179.10      9.47 o 
  13   7  -3      173.90      182.17      9.84 o 
   1   8  -3     2351.57     2373.57     27.18 o 
   2   8  -3      625.29      657.17     11.48 o 
   3   8  -3      177.11      188.02      6.36 o 
   4   8  -3      546.34      541.14     10.84 o 
   5   8  -3     1058.70     1011.68     18.60 o 
   6   8  -3     2307.67     2206.56     25.28 o 
   7   8  -3     1160.02     1078.70     17.01 o 
   8   8  -3     1093.00     1083.38     17.35 o 
   9   8  -3       93.85       94.50     10.51 o 
  10   8  -3     1224.06     1213.71     27.83 o 
  11   8  -3      329.68      343.39     15.26 o 
  12   8  -3      809.20      777.49     23.87 o 
  13   8  -3      483.11      464.21     19.07 o 
   0   9  -3     2412.38     2418.66     63.65 o 
   1   9  -3      942.15      911.05     18.08 o 
   2   9  -3     1172.21     1131.60     18.32 o 
   3   9  -3     1362.56     1284.86     30.22 o 
   4   9  -3      197.30      213.06      6.74 o 
   5   9  -3      599.56      570.82     12.02 o 
   6   9  -3      125.80      140.33      6.34 o 
   7   9  -3      635.33      651.78     13.53 o 
   8   9  -3      325.56      324.49      9.68 o 
   9   9  -3       41.34       44.41      6.23 o 
  10   9  -3      424.93      415.66     18.33 o 
  11   9  -3      677.60      661.24     21.56 o 
  12   9  -3      241.84      239.34     22.36 o 
   1  10  -3     1643.37     1633.67     18.61 o 
   2  10  -3      301.76      312.03      8.36 o 
   3  10  -3     1245.06     1140.96     18.06 o 
   4  10  -3      833.14      793.53     14.93 o 
   5  10  -3     1123.55     1118.90     19.69 o 
   6  10  -3      649.05      637.51     13.62 o 
   7  10  -3      530.33      518.27     12.50 o 
   8  10  -3      715.31      719.81     16.57 o 
   9  10  -3       91.26       59.54      8.52 o 
  10  10  -3       51.99       56.28      7.44 o 
  11  10  -3      354.49      352.79     18.02 o 
   0  11  -3     2194.49     2245.06     55.10 o 
   1  11  -3       67.61       72.61      4.43 o 
   2  11  -3     2324.90     2252.83     25.39 o 
   3  11  -3      143.94      151.06      6.47 o 
   4  11  -3      951.46      962.25     17.28 o 
   5  11  -3      103.16       96.87      6.30 o 
   6  11  -3      724.84      735.79     16.65 o 
   7  11  -3      130.28      134.94      7.43 o 
   8  11  -3     1776.50     1752.21     34.25 o 
   9  11  -3      100.79      102.07     10.05 o 
  10  11  -3      476.47      467.26     23.04 o 
   1  12  -3       29.03       33.55      4.95 o 
   2  12  -3      263.79      275.02      9.83 o 
   3  12  -3      169.97      173.49      7.28 o 
   4  12  -3      580.50      575.41     13.78 o 
   5  12  -3      220.92      239.34      9.16 o 
   6  12  -3      167.57      173.13      8.56 o 
   7  12  -3      306.95      294.74     12.46 o 
   8  12  -3       39.78       36.53      6.36 o 
   9  12  -3      182.94      179.87     13.37 o 
   0  13  -3      983.85     1009.19     25.28 o 
   1  13  -3       11.12        8.99      3.96 o 
   2  13  -3      165.12      160.94      8.76 o 
   3  13  -3      172.70      181.59      9.39 o 
   4  13  -3       55.52       65.62      6.26 o 
   5  13  -3      121.52      124.73      8.16 o 
   6  13  -3     1334.03     1327.85     23.28 o 
   7  13  -3      403.03      421.80     13.98 o 
   1  14  -3      280.15      287.59     11.01 o 
   2  14  -3      230.92      239.82     14.16 o 
   3  14  -3      672.26      649.75     19.48 o 
   4  14  -3       28.25       21.84      5.44 o 
   5  14  -3      690.13      679.63     20.41 o 
   0  15  -3      262.98      253.29     19.88 o 
   1  15  -3      132.17      140.63      9.41 o 
   2  15  -3      238.10      231.41     12.68 o 
   0   0  -2    57700.49    57077.77    600.62 o 
   2   0  -2     3768.64     3243.70     64.51 o 
   4   0  -2    16297.73    16916.99    220.93 o 
   6   0  -2     8720.52     8790.72    106.80 o 
   8   0  -2      718.25      749.04     16.14 o 
  10   0  -2      227.12      236.06      8.79 o 
  12   0  -2     1239.68     1291.06     24.04 o 
  14   0  -2       95.55       93.05      7.87 o 
   1   1  -2      718.76      770.08      9.06 o 
   2   1  -2     8183.02     8082.58     65.43 o 
   3   1  -2     4198.75     3954.64     32.71 o 
   4   1  -2     6560.71     6464.24     68.78 o 
   5   1  -2      286.50      303.89      6.95 o 
   6   1  -2      949.38     1054.42     11.56 o 
   7   1  -2     2342.87     2388.89     22.07 o 
   8   1  -2     3263.35     3314.54     24.90 o 
   9   1  -2       61.32       54.84      3.24 o 
  10   1  -2       12.96       15.96      2.22 o 
  11   1  -2      412.69      412.12      8.19 o 
  12   1  -2      703.65      728.36     11.94 o 
  13   1  -2      108.74      104.61      5.14 o 
  14   1  -2     1237.27     1246.67     18.80 o 
  15   1  -2       46.38       46.58      5.56 o 
   0   2  -2    30704.28    28933.76    440.68 o 
   1   2  -2     2009.75     1897.21     16.76 o 
   2   2  -2     2579.90     2356.91     20.63 o 
   3   2  -2     3569.18     3598.39     32.42 o 
   4   2  -2     4462.65     4800.40     36.76 o 
   5   2  -2     1481.60     1440.13     13.93 o 
   6   2  -2     2217.91     2204.75     19.84 o 
   7   2  -2      461.03      444.18      6.27 o 
   8   2  -2     1084.78     1024.48     11.42 o 
   9   2  -2      729.27      740.50     10.50 o 
  10   2  -2      547.02      492.72      8.47 o 
  11   2  -2      914.82      932.93     14.38 o 
  12   2  -2     1114.37     1089.23     15.63 o 
  13   2  -2      904.03      918.53     14.54 o 
  14   2  -2      616.98      619.31     12.36 o 
  15   2  -2      536.83      532.03     13.37 o 
   1   3  -2     4711.09     4656.62     53.34 o 
   2   3  -2     1509.39     1558.27     32.73 o 
   3   3  -2       44.28       31.28      1.87 o 
   4   3  -2     1489.50     1346.91     14.58 o 
   5   3  -2      409.96      409.23      7.85 o 
   6   3  -2      403.39      398.97      6.49 o 
   7   3  -2     1611.48     1606.84     12.18 o 
   8   3  -2      444.40      477.03      7.79 o 
   9   3  -2     1282.74     1249.02     15.13 o 
  10   3  -2     1294.51     1314.53     16.35 o 
  11   3  -2      282.84      266.06      8.29 o 
  12   3  -2     1004.26     1008.04     15.11 o 
  13   3  -2      659.72      667.18     12.69 o 
  14   3  -2      414.48      418.17     11.41 o 
  15   3  -2       20.01       19.78      4.03 o 
   0   4  -2    14538.38    15222.06    199.45 o 
   1   4  -2     2354.55     2594.17     23.83 o 
   2   4  -2      494.71      524.56      9.01 o 
   3   4  -2      785.13      788.19     12.93 o 
   4   4  -2     4246.60     4215.67     40.00 o 
   5   4  -2     5760.74     5583.42     39.29 o 
   6   4  -2      390.84      422.41      8.34 o 
   7   4  -2     1477.23     1471.57     14.05 o 
   8   4  -2      957.22      936.75     12.90 o 
   9   4  -2       97.83      106.06      4.73 o 
  10   4  -2      163.32      178.30      6.85 o 
  11   4  -2     1742.77     1766.55     22.25 o 
  12   4  -2       77.63       71.22      5.10 o 
  13   4  -2     1368.33     1353.84     19.79 o 
  14   4  -2      156.46      166.44      7.49 o 
  15   4  -2      638.54      629.85     15.67 o 
   1   5  -2    15484.10    15495.93    179.02 o 
   2   5  -2      236.27      248.22      5.94 o 
   3   5  -2      218.95      233.69      9.73 o 
   4   5  -2      995.19     1044.85     12.27 o 
   5   5  -2     3770.92     3751.67     51.03 o 
   6   5  -2      939.54      965.62     12.13 o 
   7   5  -2     5551.27     5569.33     50.88 o 
   8   5  -2      337.14      323.80      6.80 o 
   9   5  -2      667.64      627.93     11.98 o 
  10   5  -2     1004.03     1002.93     16.80 o 
  11   5  -2      793.77      826.09     15.89 o 
  12   5  -2        0.14        4.35      3.21 o 
  13   5  -2      889.43      908.28     20.42 o 
  14   5  -2      314.74      307.04     11.65 o 
   0   6  -2      988.14      957.72     14.36 o 
   1   6  -2     2500.87     2526.04     22.45 o 
   2   6  -2      677.92      660.81     10.86 o 
   3   6  -2      904.32     1004.23     13.01 o 
   4   6  -2      491.19      487.84      7.58 o 
   5   6  -2     3817.69     3801.79     29.48 o 
   6   6  -2     1309.58     1312.95     15.06 o 
   7   6  -2     4413.08     4369.28     35.49 o 
   8   6  -2      628.48      634.89     11.73 o 
   9   6  -2      649.66      619.85     13.80 o 
  10   6  -2      697.82      679.49     16.26 o 
  11   6  -2      884.34      918.83     19.36 o 
  12   6  -2      941.24      945.65     20.18 o 
  13   6  -2     1113.75     1143.11     23.31 o 
  14   6  -2      290.45      295.88     11.58 o 
   1   7  -2     6139.07     6307.90     52.64 o 
   2   7  -2       48.75       41.00      3.16 o 
   3   7  -2      738.50      715.79     11.36 o 
   4   7  -2     1500.77     1496.52     16.72 o 
   5   7  -2     1469.17     1424.00     17.76 o 
   6   7  -2     1452.49     1458.98     18.50 o 
   7   7  -2     3666.93     3621.69     43.56 o 
   8   7  -2      120.21      111.71      4.95 o 
   9   7  -2      270.58      271.55     10.51 o 
  10   7  -2     1083.69     1099.08     21.73 o 
  11   7  -2      807.02      800.64     18.02 o 
  12   7  -2      933.23      956.41     20.60 o 
  13   7  -2      462.75      452.73     14.73 o 
   0   8  -2     3056.10     3194.65     49.28 o 
   1   8  -2     2799.46     2796.68     27.08 o 
   2   8  -2     1314.68     1295.12     15.33 o 
   3   8  -2      247.83      224.96      6.91 o 
   4   8  -2      427.35      441.89      8.94 o 
   5   8  -2     2247.34     2265.07     30.80 o 
   6   8  -2      357.98      373.18      9.22 o 
   7   8  -2      949.87      925.59     15.23 o 
   8   8  -2       33.35       35.68      3.49 o 
   9   8  -2       78.96       87.18      8.82 o 
  10   8  -2      209.91      220.64     10.19 o 
  11   8  -2      987.74     1017.09     25.93 o 
  12   8  -2       87.94       80.55      8.57 o 
  13   8  -2      122.16      112.99     12.00 o 
   1   9  -2      334.85      314.66      6.74 o 
   2   9  -2      289.36      305.29      7.76 o 
   3   9  -2     4482.43     4370.17     43.45 o 
   4   9  -2      913.16      903.53     13.73 o 
   5   9  -2      261.96      253.74      7.87 o 
   6   9  -2      434.55      397.69     10.00 o 
   7   9  -2       91.96       95.26      5.22 o 
   8   9  -2       94.24      105.11      6.42 o 
   9   9  -2      824.98      825.50     22.05 o 
  10   9  -2      301.56      297.90     13.91 o 
  11   9  -2      610.98      589.28     20.03 o 
  12   9  -2      327.76      351.49     19.25 o 
   0  10  -2     2209.56     2324.75     29.67 o 
   1  10  -2      753.78      729.07     11.70 o 
   2  10  -2      238.01      206.61      6.52 o 
   3  10  -2     1191.64     1134.48     16.30 o 
   4  10  -2     1083.23     1075.66     18.48 o 
   5  10  -2      641.42      601.05     12.64 o 
   6  10  -2      828.34      840.52     15.38 o 
   7  10  -2        9.44        7.90      3.17 o 
   8  10  -2       52.31       58.64      5.14 o 
   9  10  -2      353.75      332.20     16.02 o 
  10  10  -2       28.44       25.58      5.54 o 
  11  10  -2      717.31      732.14     27.33 o 
   1  11  -2     1203.18     1204.23     17.12 o 
   2  11  -2     1584.17     1608.35     20.79 o 
   3  11  -2     1035.06     1030.35     16.44 o 
   4  11  -2      353.38      344.50      9.95 o 
   5  11  -2      276.22      276.44      9.87 o 
   6  11  -2      415.77      414.12     12.10 o 
   7  11  -2      153.56      163.88      8.93 o 
   8  11  -2      956.59      987.87     21.88 o 
   9  11  -2      241.97      241.71     12.61 o 
  10  11  -2       61.21       54.04      8.22 o 
   0  12  -2     4085.63     4106.84     63.82 o 
   1  12  -2       22.10       14.13      3.90 o 
   2  12  -2       57.15       63.44      6.74 o 
   3  12  -2      485.56      477.73     12.60 o 
   4  12  -2      145.36      141.83      7.19 o 
   5  12  -2      302.54      304.95     10.32 o 
   6  12  -2     2648.91     2637.94     35.02 o 
   7  12  -2        6.79        8.38      4.10 o 
   8  12  -2      114.22      106.83     11.48 o 
   9  12  -2       40.96       42.39      9.44 o 
   1  13  -2      571.86      574.86     15.69 o 
   2  13  -2     1067.26     1098.84     22.11 o 
   3  13  -2      564.28      538.24     16.78 o 
   4  13  -2      437.93      445.76     13.88 o 
   5  13  -2       92.98       97.57      7.21 o 
   6  13  -2      220.88      236.41     10.77 o 
   7  13  -2       38.56       46.16      5.85 o 
   8  13  -2      967.24      947.20     33.90 o 
   0  14  -2      336.29      363.66     18.81 o 
   1  14  -2      377.35      395.17     13.79 o 
   2  14  -2      415.57      435.36     15.03 o 
   3  14  -2      177.65      190.07     10.93 o 
   4  14  -2     1043.99     1029.64     24.75 o 
   5  14  -2      665.76      669.31     19.88 o 
   6  14  -2      990.61     1007.18     22.57 o 
   1  15  -2      539.33      532.01     16.71 o 
   2  15  -2      621.24      656.82     20.23 o 
   3  15  -2      714.99      719.93     21.26 o 
   2   0  -1     2536.59     2642.84     35.56 o 
   4   0  -1      311.98      386.66     18.61 o 
   6   0  -1      458.82      488.55      7.48 o 
   8   0  -1     4012.19     4114.36     35.14 o 
  10   0  -1     2025.76     2012.01     35.54 o 
  12   0  -1       16.66       13.19      4.48 o 
  14   0  -1     1285.29     1308.15     27.15 o 
   1   1  -1      223.31      234.63      4.27 o 
   2   1  -1     1220.05     1312.35     11.48 o 
   3   1  -1      305.10      308.32      4.96 o 
   4   1  -1     2755.75     2776.69     25.69 o 
   5   1  -1      240.75      275.54      3.84 o 
   6   1  -1      774.87      815.63      9.00 o 
   7   1  -1     1143.07     1182.23      9.87 o 
   8   1  -1      126.38      122.87      3.24 o 
   9   1  -1      265.39      264.50      5.13 o 
  10   1  -1     1214.05     1250.23     12.60 o 
  11   1  -1       15.65       16.84      2.41 o 
  12   1  -1      459.76      464.85      9.67 o 
  13   1  -1      303.04      306.11      8.26 o 
  14   1  -1     1456.73     1490.29     19.44 o 
  15   1  -1       11.87       20.35      4.24 o 
   1   2  -1     9614.54     9716.46    118.98 o 
   2   2  -1      536.02      582.51      9.77 o 
   3   2  -1    10615.57    10443.01     84.52 o 
   4   2  -1      381.46      400.65      7.67 o 
   5   2  -1     6992.71     7018.52     47.10 o 
   6   2  -1      442.31      441.47      5.17 o 
   7   2  -1     5506.89     5719.62     28.17 o 
   8   2  -1      913.54      969.19      9.28 o 
   9   2  -1      607.27      655.32      8.51 o 
  10   2  -1      793.70      760.40     11.56 o 
  11   2  -1     1582.43     1646.54     17.75 o 
  12   2  -1      288.33      292.90      7.30 o 
  13   2  -1      330.27      308.79      8.75 o 
  14   2  -1      576.04      593.98     12.70 o 
  15   2  -1        7.02       12.96      3.78 o 
   0   3  -1     8879.43     9059.68    101.26 o 
   1   3  -1      414.70      378.50      5.58 o 
   2   3  -1     3833.72     3907.07     43.30 o 
   3   3  -1     7330.46     7928.76     54.31 o 
   4   3  -1     1863.51     1817.40     12.46 o 
   5   3  -1      804.18      780.45      7.16 o 
   6   3  -1     2273.24     2280.99     15.54 o 
   7   3  -1     3704.22     3650.01     23.94 o 
   8   3  -1      256.70      266.07      6.38 o 
   9   3  -1      733.87      742.16     10.67 o 
  10   3  -1     1735.23     1798.54     21.14 o 
  11   3  -1      145.99      142.20      5.87 o 
  12   3  -1       51.60       61.39      4.17 o 
  13   3  -1     1010.20     1024.29     16.06 o 
  14   3  -1      403.07      387.75     12.33 o 
  15   3  -1      303.95      311.62     10.27 o 
   1   4  -1     6211.45     6604.58     49.14 o 
   2   4  -1      486.21      536.28      7.27 o 
   3   4  -1     4513.72     4519.52     35.04 o 
   4   4  -1      654.22      676.37      8.47 o 
   5   4  -1     2623.72     2641.37     19.44 o 
   6   4  -1      731.23      737.63     12.20 o 
   7   4  -1      714.40      755.30      8.27 o 
   8   4  -1      844.08      851.75     11.43 o 
   9   4  -1     2449.57     2391.11     25.41 o 
  10   4  -1      225.03      226.53      6.84 o 
  11   4  -1     1612.61     1636.15     21.36 o 
  12   4  -1     1538.24     1571.98     21.84 o 
  13   4  -1      491.40      492.56     11.81 o 
  14   4  -1      338.38      326.02     10.83 o 
  15   4  -1      154.59      177.87      9.32 o 
   0   5  -1     5174.22     5475.03     49.33 o 
   1   5  -1      128.75      140.54      3.72 o 
   2   5  -1      453.70      437.35      7.24 o 
   3   5  -1     1394.04     1635.35     13.82 o 
   4   5  -1      402.03      449.40      7.04 o 
   5   5  -1      345.08      372.17      6.70 o 
   6   5  -1      343.91      353.29      5.81 o 
   7   5  -1     3740.24     3687.96     26.04 o 
   8   5  -1      524.56      575.95      9.20 o 
   9   5  -1     4161.91     4107.40     35.59 o 
  10   5  -1       28.98       27.78      3.78 o 
  11   5  -1      183.30      184.16      7.02 o 
  12   5  -1       17.58       16.77      3.85 o 
  13   5  -1      555.62      536.37     13.35 o 
  14   5  -1       42.98       48.63      6.45 o 
   1   6  -1      973.82      951.76     15.55 o 
   2   6  -1       58.80       58.30      2.95 o 
   3   6  -1     4102.53     4076.51     24.25 o 
   4   6  -1     1395.05     1448.10     13.61 o 
   5   6  -1      668.13      697.90      9.22 o 
   6   6  -1      439.54      431.28      6.44 o 
   7   6  -1     2013.52     1936.49     17.17 o 
   8   6  -1      478.11      473.35     10.76 o 
   9   6  -1      672.91      667.03     13.04 o 
  10   6  -1      518.45      526.77     12.19 o 
  11   6  -1      115.99      130.46      7.35 o 
  12   6  -1       30.49       38.28      4.83 o 
  13   6  -1     1881.59     1883.74     31.05 o 
  14   6  -1      225.14      214.96     10.96 o 
   0   7  -1      786.02      748.42     11.94 o 
   1   7  -1      848.60      849.32      9.51 o 
   2   7  -1     1358.09     1337.92     13.32 o 
   3   7  -1     1577.99     1501.33     15.37 o 
   4   7  -1     5249.12     5220.40     34.63 o 
   5   7  -1       81.74       89.35      3.54 o 
   6   7  -1     1786.89     1814.74     19.14 o 
   7   7  -1      841.44      822.56     11.60 o 
   8   7  -1      876.22      915.31     13.72 o 
   9   7  -1     2824.66     2681.11     34.32 o 
  10   7  -1      880.26      911.63     18.13 o 
  11   7  -1       58.41       60.03      5.44 o 
  12   7  -1       57.88       55.54      6.00 o 
  13   7  -1      222.59      229.25     12.07 o 
  14   7  -1       60.40       59.86      6.63 o 
   1   8  -1     1128.31     1129.86     11.99 o 
   2   8  -1      253.66      277.65      5.67 o 
   3   8  -1      223.93      224.97      7.11 o 
   4   8  -1       35.87       37.30      4.25 o 
   5   8  -1     1036.37     1078.06     15.49 o 
   6   8  -1      754.40      762.41     13.09 o 
   7   8  -1      696.50      651.81     11.33 o 
   8   8  -1     1386.19     1358.23     27.16 o 
   9   8  -1       28.68       29.63      4.64 o 
  10   8  -1       19.19       23.73      4.71 o 
  11   8  -1      237.20      238.33     10.95 o 
  12   8  -1      478.77      482.46     23.11 o 
  13   8  -1      327.72      322.52     19.42 o 
   0   9  -1     5816.84     5750.52     52.95 o 
   1   9  -1      709.01      702.54     10.46 o 
   2   9  -1      580.65      601.25      9.86 o 
   3   9  -1       75.24       70.09      3.75 o 
   4   9  -1     4342.69     4246.35     37.33 o 
   5   9  -1     1627.70     1525.65     19.77 o 
   6   9  -1      882.55      855.22     14.61 o 
   7   9  -1      668.62      639.71     14.06 o 
   8   9  -1      204.58      230.74      8.69 o 
   9   9  -1      314.02      331.05     14.46 o 
  10   9  -1      406.68      394.57     15.48 o 
  11   9  -1     1340.11     1321.98     36.24 o 
  12   9  -1       82.14       87.38     11.08 o 
   1  10  -1      155.93      157.77      5.81 o 
   2  10  -1       72.67       79.95      4.54 o 
   3  10  -1      226.92      225.03      7.13 o 
   4  10  -1     1410.60     1392.31     27.72 o 
   5  10  -1       39.45       39.15      3.91 o 
   6  10  -1       45.87       48.58      4.11 o 
   7  10  -1       48.68       60.49      5.05 o 
   8  10  -1      661.66      646.52     15.12 o 
   9  10  -1       59.85       64.78      7.92 o 
  10  10  -1      667.99      664.08     24.93 o 
  11  10  -1       80.06       83.67     13.00 o 
  12  10  -1       79.37       66.62     11.87 o 
   0  11  -1     1088.99     1024.48     36.24 o 
   1  11  -1       31.89       35.98      3.85 o 
   2  11  -1      168.72      158.90      6.88 o 
   3  11  -1      170.88      177.50      7.18 o 
   4  11  -1      133.36      130.24      6.61 o 
   5  11  -1      166.96      173.50      7.45 o 
   6  11  -1      235.58      235.81      9.05 o 
   7  11  -1      338.94      324.71     10.82 o 
   8  11  -1      432.67      442.19     14.29 o 
   9  11  -1      281.09      292.57     17.80 o 
  10  11  -1       70.90       64.66     10.56 o 
  11  11  -1      250.31      269.52     17.19 o 
   1  12  -1      330.16      319.88     11.17 o 
   2  12  -1       52.27       53.03      6.49 o 
   3  12  -1     1134.41     1150.21     21.28 o 
   4  12  -1      258.92      276.99     10.49 o 
   5  12  -1      626.13      627.05     15.81 o 
   6  12  -1      256.72      267.50     10.36 o 
   7  12  -1      160.21      162.59      7.84 o 
   8  12  -1       74.08       70.97      8.02 o 
   9  12  -1      743.17      730.51     26.94 o 
   0  13  -1      592.39      592.81     28.81 o 
   1  13  -1      302.02      293.87     11.30 o 
   2  13  -1      199.91      193.20     10.22 o 
   3  13  -1        0.43        7.30      4.46 o 
   4  13  -1      701.38      725.09     17.64 o 
   5  13  -1       76.15       83.69      6.70 o 
   6  13  -1      384.56      379.41     14.75 o 
   7  13  -1       94.98       96.62      8.24 o 
   8  13  -1     1457.26     1429.79     39.35 o 
   1  14  -1      807.78      790.50     20.30 o 
   2  14  -1       39.29       33.34      5.64 o 
   3  14  -1     1661.17     1620.78     31.14 o 
   4  14  -1        8.91        7.36      4.86 o 
   5  14  -1      496.38      521.13     20.03 o 
   6  14  -1      339.60      323.32     14.29 o 
   0  15  -1        4.30        0.00      6.24 o 
   1  15  -1       55.42       58.47      8.10 o 
   2  15  -1       38.23       35.13      5.61 o 
   3  15  -1      110.62      103.91      9.34 o 
   2   0   0    16277.10    17489.95    118.59 o 
   4   0   0    37656.72    37593.46    261.29 o 
   6   0   0    20311.78    20688.00    183.66 o 
   8   0   0     4831.84     4875.99     40.81 o 
  10   0   0      184.45      209.85      5.83 o 
  12   0   0     2747.24     2830.96     34.60 o 
  14   0   0      106.94      108.90      8.33 o 
   2   1   0     8905.62     9259.54     47.09 o 
   3   1   0      359.98      441.51      3.82 o 
   4   1   0    47187.72    48140.51    191.78 o 
   5   1   0      480.06      476.48      5.17 o 
   6   1   0     1337.41     1429.82     10.24 o 
   7   1   0       26.85       33.73      1.70 o 
   8   1   0      607.22      578.66      6.51 o 
   9   1   0      941.78      962.10      8.91 o 
  10   1   0      469.28      530.56      7.13 o 
  11   1   0       26.53       27.59      2.52 o 
  12   1   0     1669.82     1696.42     18.04 o 
  13   1   0       30.80       43.17      4.07 o 
  14   1   0       15.60       16.07      4.00 o 
  15   1   0       14.81       19.44      3.92 o 
   0   2   0    35687.07    35794.19    457.56 o 
   1   2   0     1840.13     2058.40     12.22 o 
   2   2   0     2307.51     1985.94     12.99 o 
   3   2   0     3303.25     3454.12     20.84 o 
   4   2   0     6702.10     7233.72     40.16 o 
   5   2   0     7195.53     7022.42     31.42 o 
   6   2   0     5707.83     5708.90     29.43 o 
   7   2   0      258.47      256.61      3.40 o 
   8   2   0       55.18       49.29      2.11 o 
   9   2   0      865.35      892.83      9.13 o 
  10   2   0        4.46        6.15      1.87 o 
  11   2   0     1098.94     1116.80     14.26 o 
  12   2   0     2259.10     2294.23     24.01 o 
  13   2   0      322.12      342.99      9.15 o 
  14   2   0       13.07        6.85      3.37 o 
  15   2   0      728.16      747.47     16.77 o 
   1   3   0    16996.60    16565.26    131.69 o 
   2   3   0     2277.31     2294.99     15.23 o 
   3   3   0     2532.76     2438.68     16.33 o 
   4   3   0      506.07      416.77      4.35 o 
   5   3   0     3349.23     3326.43     19.98 o 
   6   3   0      433.40      469.43      5.12 o 
   7   3   0      124.94      127.53      2.70 o 
   8   3   0     4298.49     4387.23     25.89 o 
   9   3   0      119.95      136.58      4.40 o 
  10   3   0     1024.96     1073.26     14.14 o 
  11   3   0      122.67      116.31      4.77 o 
  12   3   0      193.29      198.72      7.19 o 
  13   3   0      238.41      244.86      8.31 o 
  14   3   0      515.19      529.49     12.64 o 
  15   3   0        3.24        7.99      4.02 o 
   0   4   0      813.33      956.77     11.51 o 
   1   4   0     4049.97     3888.02     22.47 o 
   2   4   0     3360.10     3059.64     18.96 o 
   3   4   0       10.41       40.85      3.04 o 
   4   4   0     8192.07     8430.62     46.21 o 
   5   4   0     8928.98     8869.18     44.30 o 
   6   4   0      279.64      293.24      4.94 o 
   7   4   0     1480.95     1505.94     11.11 o 
   8   4   0      597.61      644.69      9.20 o 
   9   4   0       86.66       89.76      4.32 o 
  10   4   0      193.85      212.25      6.57 o 
  11   4   0      512.49      500.74     12.57 o 
  12   4   0        0.85        2.29      3.08 o 
  13   4   0       47.02       42.25      5.31 o 
  14   4   0      103.21      112.89      7.34 o 
  15   4   0      194.26      201.88      9.86 o 
   1   5   0    12891.54    12894.80     63.17 o 
   2   5   0      166.42      224.87      3.34 o 
   3   5   0      291.41      296.69      4.92 o 
   4   5   0       48.08       53.05      2.22 o 
   5   5   0     1398.93     1360.76     10.97 o 
   6   5   0      380.55      409.93      5.75 o 
   7   5   0     8981.76     9014.76     46.98 o 
   8   5   0      202.25      183.53      6.45 o 
   9   5   0     1064.58     1100.31     15.44 o 
  10   5   0      242.05      247.54      7.58 o 
  11   5   0     2041.40     2044.05     24.85 o 
  12   5   0      150.09      158.50      7.12 o 
  13   5   0      218.05      213.15      9.43 o 
  14   5   0      141.86      147.00      9.15 o 
  15   5   0       27.36       16.35      4.47 o 
   0   6   0     1369.04     1392.34     19.01 o 
   1   6   0     2709.76     2664.28     24.24 o 
   2   6   0      285.93      341.56      4.43 o 
   3   6   0     4614.14     5029.05     30.13 o 
   4   6   0       47.23       53.76      2.58 o 
   5   6   0     4703.50     4616.22     32.27 o 
   6   6   0       51.13       51.15      2.66 o 
   7   6   0     5490.63     5623.99     39.27 o 
   8   6   0      117.60      129.04      4.68 o 
   9   6   0     1477.04     1434.82     19.73 o 
  10   6   0       43.57       39.06      4.11 o 
  11   6   0       27.56       30.56      4.40 o 
  12   6   0       81.60       84.92      6.08 o 
  13   6   0     1296.60     1292.28     25.14 o 
  14   6   0       38.56       30.83      5.45 o 
   1   7   0     2585.67     2657.77     23.17 o 
   2   7   0        0.36        5.30      1.58 o 
   3   7   0     3959.65     3992.89     32.64 o 
   4   7   0     4572.86     4527.52     33.35 o 
   5   7   0     1233.72     1131.10     12.07 o 
   6   7   0     1681.17     1715.08     14.96 o 
   7   7   0     3560.29     3542.97     28.17 o 
   8   7   0      259.34      272.28      6.80 o 
   9   7   0      551.99      584.72     13.52 o 
  10   7   0     1345.35     1339.65     22.55 o 
  11   7   0      100.14      114.52      8.12 o 
  12   7   0      990.05     1053.98     21.99 o 
  13   7   0      554.81      542.71     16.38 o 
  14   7   0      193.84      195.72     10.62 o 
   0   8   0     9219.66     9229.17     70.86 o 
   1   8   0     6996.91     6967.77     43.58 o 
   2   8   0      586.25      656.95      8.77 o 
   3   8   0      325.94      363.74      7.80 o 
   4   8   0       40.21       51.65      4.03 o 
   5   8   0      689.50      671.49     13.22 o 
   6   8   0     1158.30     1161.13     14.95 o 
   7   8   0      327.63      324.19      8.55 o 
   8   8   0        0.59        5.73      2.69 o 
   9   8   0      235.04      228.37      9.79 o 
  10   8   0      184.79      204.08     11.38 o 
  11   8   0      648.75      674.75     21.06 o 
  12   8   0      442.51      464.41     20.44 o 
  13   8   0       86.45       88.73      9.41 o 
   1   9   0      219.88      238.00      5.48 o 
   2   9   0      576.86      602.35      9.77 o 
   3   9   0     4740.83     4712.48     37.29 o 
   4   9   0     2845.56     2797.35     26.62 o 
   5   9   0      134.35      120.99      5.86 o 
   6   9   0      646.60      671.79     16.57 o 
   7   9   0      252.78      258.54      8.88 o 
   8   9   0        6.84        9.74      3.13 o 
   9   9   0      201.45      218.14     13.62 o 
  10   9   0     1163.79     1187.57     32.71 o 
  11   9   0      147.15      152.82     12.87 o 
  12   9   0     1067.65     1050.91     28.57 o 
   0  10   0     8326.06     8583.01     84.43 o 
   1  10   0     1793.51     1703.34     23.98 o 
   2  10   0       36.58       60.11      3.84 o 
   3  10   0       71.13       66.94      4.09 o 
   4  10   0      223.29      233.81      7.16 o 
   5  10   0       61.31       77.50      4.63 o 
   6  10   0     3452.01     3470.57     35.15 o 
   7  10   0      105.14      102.36      7.36 o 
   8  10   0      959.70      940.16     20.43 o 
   9  10   0      133.95      117.70     10.70 o 
  10  10   0      189.87      219.41     14.97 o 
  11  10   0      221.36      243.06     13.72 o 
  12  10   0     1767.71     1820.38     39.06 o 
   1  11   0     1583.25     1563.86     30.18 o 
   2  11   0     2401.41     2428.60     30.62 o 
   3  11   0     1348.33     1319.73     21.69 o 
   4  11   0      279.73      285.68      8.98 o 
   5  11   0      187.85      186.08      6.94 o 
   6  11   0      104.90       95.10      5.32 o 
   7  11   0      400.03      398.87     12.25 o 
   8  11   0     1979.50     2049.90     33.14 o 
   9  11   0      227.72      226.97     12.75 o 
  10  11   0       20.62       26.57      6.10 o 
  11  11   0      649.36      707.96     23.36 o 
   0  12   0     4669.04     4674.66     69.38 o 
   1  12   0       32.24       37.73      5.29 o 
   2  12   0      121.13      125.04      7.92 o 
   3  12   0      190.87      186.57      8.43 o 
   4  12   0       63.44       76.13      6.06 o 
   5  12   0      182.06      177.04      8.55 o 
   6  12   0     3131.29     3179.98     43.99 o 
   7  12   0       57.75       57.68      5.70 o 
   8  12   0       17.27       23.25      5.57 o 
   9  12   0        1.18        7.73      4.81 o 
  10  12   0        0.09        9.35      5.28 o 
   1  13   0      223.55      223.26     10.77 o 
   2  13   0     1418.19     1415.86     27.34 o 
   3  13   0      537.62      541.17     16.59 o 
   4  13   0      928.54      951.51     20.12 o 
   5  13   0       27.06       19.87      4.87 o 
   6  13   0       26.00       22.74      6.25 o 
   7  13   0      133.22      136.53      9.53 o 
   8  13   0      540.19      518.37     23.25 o 
   0  14   0      513.85      480.77     27.24 o 
   1  14   0      122.94      135.17     10.35 o 
   2  14   0      549.97      556.35     17.57 o 
   3  14   0        3.45        3.62      4.53 o 
   4  14   0     1189.44     1216.10     30.67 o 
   5  14   0     1045.49     1054.96     28.53 o 
   6  14   0      230.83      215.73     11.77 o 
   1  15   0       49.97       51.59      7.51 o 
   2  15   0      447.16      450.41     22.66 o 
   3  15   0     1167.64     1144.09     30.60 o 
   2   0   1     2529.37     2691.91     27.36 o 
   4   0   1      327.22      366.46     22.22 o 
   6   0   1      456.66      489.89      7.61 o 
   8   0   1     4010.17     4155.49     29.92 o 
  10   0   1     2043.76     2015.28     21.63 o 
  12   0   1       17.36       13.33      3.17 o 
  14   0   1     1277.95     1299.02     30.71 o 
   1   1   1      223.10      243.96      2.24 o 
   2   1   1     1211.19     1340.57      9.03 o 
   3   1   1      304.96      310.07      3.27 o 
   4   1   1     2787.26     2826.27     13.45 o 
   5   1   1      244.29      275.78      3.03 o 
   6   1   1      780.56      846.27      7.14 o 
   7   1   1     1155.61     1200.52      9.93 o 
   8   1   1      134.68      136.10      3.13 o 
   9   1   1      265.85      274.75      4.97 o 
  10   1   1     1215.25     1248.38     11.92 o 
  11   1   1       16.40       21.78      2.40 o 
  12   1   1      467.97      464.19      8.95 o 
  13   1   1      301.75      314.42      8.34 o 
  14   1   1     1457.64     1459.91     21.23 o 
  15   1   1       12.21       16.78      4.59 o 
   1   2   1     9640.52     9918.52     44.93 o 
   2   2   1      533.03      589.68      8.04 o 
   3   2   1    10613.87    10743.80     54.10 o 
   4   2   1      388.76      420.48      7.02 o 
   5   2   1     7016.55     7142.77     32.04 o 
   6   2   1      442.00      442.73      4.47 o 
   7   2   1     5517.39     5769.81     26.72 o 
   8   2   1      915.71      966.05      9.02 o 
   9   2   1      616.99      693.79      8.17 o 
  10   2   1      803.72      787.40      9.65 o 
  11   2   1     1605.90     1650.67     16.17 o 
  12   2   1      289.99      294.86      8.43 o 
  13   2   1      329.67      324.12      9.43 o 
  14   2   1      574.90      588.63     14.30 o 
  15   2   1        6.95        9.46      4.12 o 
   0   3   1     8905.20     9001.45     59.15 o 
   1   3   1      413.13      375.82      4.29 o 
   2   3   1     3831.80     3847.47     20.80 o 
   3   3   1     7320.20     7979.93     49.15 o 
   4   3   1     1893.57     1866.35     11.37 o 
   5   3   1      804.01      788.50      7.02 o 
   6   3   1     2280.50     2271.82     16.37 o 
   7   3   1     3704.35     3660.59     19.85 o 
   8   3   1      257.61      261.77      5.09 o 
   9   3   1      719.62      768.47      9.31 o 
  10   3   1     1732.88     1793.92     17.03 o 
  11   3   1      144.87      137.98      5.10 o 
  12   3   1       50.42       53.74      4.12 o 
  13   3   1     1008.77     1000.43     18.04 o 
  14   3   1      401.08      390.50     11.78 o 
  15   3   1      301.78      317.87     12.02 o 
   1   4   1     6182.42     6404.69     56.16 o 
   2   4   1      485.21      532.09      6.68 o 
   3   4   1     4460.94     4389.75     23.39 o 
   4   4   1      650.10      672.41      6.26 o 
   5   4   1     2577.44     2596.10     15.97 o 
   6   4   1      734.63      746.43      7.43 o 
   7   4   1      718.54      773.31      8.61 o 
   8   4   1      835.69      824.79     10.79 o 
   9   4   1     2439.22     2348.89     25.44 o 
  10   4   1      224.99      221.19      6.39 o 
  11   4   1     1627.29     1653.16     19.01 o 
  12   4   1     1538.58     1546.30     22.03 o 
  13   4   1      494.27      477.58     15.29 o 
  14   4   1      342.12      338.11     12.18 o 
  15   4   1      157.53      147.25      8.67 o 
   0   5   1     5146.36     5466.47     56.29 o 
   1   5   1      129.37      152.32      3.12 o 
   2   5   1      457.13      442.04      5.14 o 
   3   5   1     1382.08     1606.76     12.80 o 
   4   5   1      407.31      463.50      6.72 o 
   5   5   1      350.75      372.59      4.99 o 
   6   5   1      347.98      375.18      5.30 o 
   7   5   1     3724.33     3749.36     24.08 o 
   8   5   1      527.75      566.96      8.30 o 
   9   5   1     4137.45     4126.06     43.09 o 
  10   5   1       28.21       26.87      3.26 o 
  11   5   1      175.72      170.39      7.06 o 
  12   5   1       17.65       19.71      3.94 o 
  13   5   1      551.96      529.15     14.51 o 
  14   5   1       43.78       42.18      5.43 o 
   1   6   1      978.40      952.02      9.10 o 
   2   6   1       58.23       59.39      3.07 o 
   3   6   1     4117.07     4147.75     36.36 o 
   4   6   1     1393.31     1429.08     14.09 o 
   5   6   1      666.28      688.99      7.45 o 
   6   6   1      436.43      433.05      6.35 o 
   7   6   1     2029.15     1960.07     18.89 o 
   8   6   1      479.58      473.29      8.27 o 
   9   6   1      670.97      658.17     12.11 o 
  10   6   1      516.99      515.92     12.37 o 
  11   6   1      120.03      125.27      6.90 o 
  12   6   1       31.78       28.60      4.53 o 
  13   6   1     1875.66     1846.34     28.04 o 
  14   6   1      225.81      224.60     11.07 o 
   0   7   1      796.82      741.54     10.75 o 
   1   7   1      846.54      835.65      8.89 o 
   2   7   1     1355.74     1340.62     15.50 o 
   3   7   1     1592.48     1535.46     14.46 o 
   4   7   1     5236.67     5295.88     34.74 o 
   5   7   1       79.78       90.07      3.55 o 
   6   7   1     1789.21     1857.93     20.78 o 
   7   7   1      847.56      845.84     14.47 o 
   8   7   1      874.72      904.80     12.63 o 
   9   7   1     2815.56     2755.04     32.67 o 
  10   7   1      883.94      903.50     16.77 o 
  11   7   1       59.23       63.40      5.85 o 
  12   7   1       61.07       68.34      6.56 o 
  13   7   1      220.95      234.29     11.04 o 
  14   7   1       61.00       56.11      6.56 o 
   1   8   1     1128.07     1130.49     11.33 o 
   2   8   1      250.32      264.53      5.99 o 
   3   8   1      225.36      229.75      7.38 o 
   4   8   1       36.16       38.06      3.27 o 
   5   8   1     1040.40     1047.80     12.82 o 
   6   8   1      751.94      792.82     12.08 o 
   7   8   1      697.80      650.57     11.22 o 
   8   8   1     1390.05     1403.10     29.62 o 
   9   8   1       29.47       29.97      5.54 o 
  10   8   1       18.18       18.48      4.79 o 
  11   8   1      243.07      237.86     11.40 o 
  12   8   1      482.09      504.62     16.89 o 
  13   8   1      325.72      320.11     14.31 o 
   0   9   1     5846.18     5645.24     51.96 o 
   1   9   1      702.76      701.86     10.03 o 
   2   9   1      577.20      590.39     10.12 o 
   3   9   1       75.15       74.56      4.02 o 
   4   9   1     4363.21     4218.39     36.13 o 
   5   9   1     1625.66     1555.87     18.88 o 
   6   9   1      883.97      849.13     14.60 o 
   7   9   1      664.51      654.22     14.54 o 
   8   9   1      206.65      224.42      9.51 o 
   9   9   1      314.35      302.23     16.06 o 
  10   9   1      404.72      406.04     23.82 o 
  11   9   1     1335.33     1359.57     31.43 o 
  12   9   1       84.85       90.40     10.35 o 
   1  10   1      158.78      161.19      7.79 o 
   2  10   1       70.63       73.42      4.48 o 
   3  10   1      230.00      220.86      7.21 o 
   4  10   1     1418.50     1406.23     18.09 o 
   5  10   1       41.74       44.66      3.90 o 
   6  10   1       47.43       44.90      5.00 o 
   7  10   1       50.17       53.26      5.04 o 
   8  10   1      671.46      640.81     15.38 o 
   9  10   1       60.68       63.08      6.45 o 
  10  10   1      664.08      680.68     21.45 o 
  11  10   1       78.85       79.25      9.02 o 
  12  10   1       76.29       92.55      9.70 o 
   0  11   1     1075.16     1004.92     28.89 o 
   1  11   1       32.35       40.73      5.96 o 
   2  11   1      161.20      139.39      6.91 o 
   3  11   1      170.04      166.91      8.29 o 
   4  11   1      134.05      128.62      6.25 o 
   5  11   1      170.93      173.83      8.08 o 
   6  11   1      232.12      227.55      8.50 o 
   7  11   1      339.39      339.23     10.64 o 
   8  11   1      430.78      438.62     13.46 o 
   9  11   1      283.70      299.59     14.51 o 
  10  11   1       70.10       79.90      9.78 o 
  11  11   1      251.69      264.06     17.78 o 
   1  12   1      338.31      309.20     13.70 o 
   2  12   1       53.88       58.49      5.89 o 
   3  12   1     1140.60     1166.07     25.04 o 
   4  12   1      257.17      283.50     15.88 o 
   5  12   1      630.48      635.92     17.78 o 
   6  12   1      252.80      255.03     12.55 o 
   7  12   1      161.88      166.40      8.67 o 
   8  12   1       71.39       56.90      6.75 o 
   9  12   1      741.82      717.15     20.33 o 
   0  13   1      603.43      533.87     39.16 o 
   1  13   1      303.13      285.53     11.88 o 
   2  13   1      194.83      196.24     10.20 o 
   3  13   1        0.38        7.71      5.06 o 
   4  13   1      701.19      708.50     19.28 o 
   5  13   1       75.90       68.74      6.68 o 
   6  13   1      383.11      382.26     14.70 o 
   7  13   1       95.17      115.41      8.84 o 
   8  13   1     1459.60     1452.18     39.39 o 
   1  14   1      803.15      828.33     27.40 o 
   2  14   1       40.04       29.93      6.39 o 
   3  14   1     1657.75     1659.68     52.88 o 
   4  14   1        9.43        2.97      5.35 o 
   5  14   1      493.55      500.98     19.66 o 
   6  14   1      343.94      335.72     14.33 o 
   0  15   1        5.26        6.97     16.30 o 
   1  15   1       56.64       51.96     16.76 o 
   2  15   1       39.63       57.40     22.97 o 
   3  15   1      109.04      107.81      9.67 o 
   0   0   2    57746.29    57434.85    623.36 o 
   2   0   2     3801.02     3465.46     25.83 o 
   4   0   2    16338.33    17781.64    115.64 o 
   6   0   2     8812.04     9145.86     61.15 o 
   8   0   2      739.89      784.30     11.54 o 
  10   0   2      227.06      235.72      7.52 o 
  12   0   2     1245.49     1295.91     22.03 o 
  14   0   2       95.03      113.23     13.27 o 
   1   1   2      723.28      852.41      8.89 o 
   2   1   2     8189.03     8403.76     48.19 o 
   3   1   2     4190.85     4120.08     18.03 o 
   4   1   2     6548.36     6726.57     38.42 o 
   5   1   2      288.55      309.09      4.07 o 
   6   1   2      949.31     1055.75      8.73 o 
   7   1   2     2330.12     2401.58     15.32 o 
   8   1   2     3209.68     3255.59     20.96 o 
   9   1   2       62.58       62.53      2.83 o 
  10   1   2       14.58       23.47      2.42 o 
  11   1   2      412.39      408.99      7.84 o 
  12   1   2      711.90      730.25     11.27 o 
  13   1   2      110.29      110.00      5.58 o 
  14   1   2     1242.82     1252.72     19.68 o 
  15   1   2       46.38       50.36      6.12 o 
   0   2   2    30758.45    30047.26    294.19 o 
   1   2   2     2011.45     1936.65     11.95 o 
   2   2   2     2558.13     2384.04     13.36 o 
   3   2   2     3572.08     3640.36     17.03 o 
   4   2   2     4432.93     4938.90     29.90 o 
   5   2   2     1455.21     1457.34      9.91 o 
   6   2   2     2234.38     2285.78     14.04 o 
   7   2   2      465.53      439.39      6.37 o 
   8   2   2     1095.64     1042.41     10.69 o 
   9   2   2      733.05      750.46      9.41 o 
  10   2   2      555.08      485.08      7.51 o 
  11   2   2      904.46      920.74     12.31 o 
  12   2   2     1102.22     1074.77     13.98 o 
  13   2   2      906.30      926.85     16.17 o 
  14   2   2      623.81      607.71     15.83 o 
  15   2   2      529.18      544.42     14.44 o 
   1   3   2     4722.94     4701.97     25.26 o 
   2   3   2     1502.40     1563.78      9.16 o 
   3   3   2       39.75       24.47      1.53 o 
   4   3   2     1477.54     1375.20     11.69 o 
   5   3   2      405.27      412.46      4.80 o 
   6   3   2      409.45      418.50      5.12 o 
   7   3   2     1610.90     1647.12     12.02 o 
   8   3   2      440.46      498.85      7.14 o 
   9   3   2     1289.57     1252.93     12.54 o 
  10   3   2     1304.74     1341.92     14.44 o 
  11   3   2      283.21      275.69      7.51 o 
  12   3   2      998.91     1003.70     15.27 o 
  13   3   2      650.62      664.18     13.60 o 
  14   3   2      411.26      403.60     13.02 o 
  15   3   2       21.32       19.53      4.68 o 
   0   4   2    14537.97    15241.69    144.91 o 
   1   4   2     2305.38     2581.35     18.37 o 
   2   4   2      519.17      575.44      5.70 o 
   3   4   2      784.14      819.35      6.70 o 
   4   4   2     4270.13     4319.84     25.09 o 
   5   4   2     5766.68     5677.81     34.82 o 
   6   4   2      392.62      424.50      5.63 o 
   7   4   2     1483.17     1482.98     13.81 o 
   8   4   2      966.86      988.26     11.12 o 
   9   4   2       98.56      101.28      3.89 o 
  10   4   2      166.56      187.43      5.98 o 
  11   4   2     1728.87     1729.50     27.22 o 
  12   4   2       77.75       78.83      5.45 o 
  13   4   2     1374.78     1380.93     21.78 o 
  14   4   2      155.53      152.63      8.47 o 
  15   4   2      637.78      655.51     17.42 o 
   1   5   2    15449.92    15720.67     80.18 o 
   2   5   2      239.49      261.56      4.64 o 
   3   5   2      227.98      256.31      3.99 o 
   4   5   2      984.14     1040.06      7.80 o 
   5   5   2     3751.55     3712.29     27.61 o 
   6   5   2      933.54      961.32      9.30 o 
   7   5   2     5554.58     5628.64     31.79 o 
   8   5   2      337.97      335.55      6.19 o 
   9   5   2      674.81      640.68     12.78 o 
  10   5   2     1000.20      957.14     15.92 o 
  11   5   2      793.42      825.02     15.44 o 
  12   5   2        0.07        0.99      3.27 o 
  13   5   2      885.86      877.69     17.24 o 
  14   5   2      312.21      331.54     12.15 o 
   0   6   2      995.15      986.72     10.09 o 
   1   6   2     2470.43     2491.86     18.58 o 
   2   6   2      686.65      673.14      8.46 o 
   3   6   2      909.42     1000.55     11.91 o 
   4   6   2      488.44      497.86      8.79 o 
   5   6   2     3798.69     3782.68     34.19 o 
   6   6   2     1309.08     1312.84     12.33 o 
   7   6   2     4443.47     4475.57     33.59 o 
   8   6   2      627.69      624.22     11.76 o 
   9   6   2      655.24      654.48     12.63 o 
  10   6   2      696.40      710.53     13.97 o 
  11   6   2      882.98      895.56     16.28 o 
  12   6   2      940.26      945.88     17.44 o 
  13   6   2     1123.21     1122.54     21.48 o 
  14   6   2      290.37      292.66     13.31 o 
   1   7   2     6102.86     6286.86     40.83 o 
   2   7   2       49.48       42.65      4.79 o 
   3   7   2      746.25      719.97     10.43 o 
   4   7   2     1486.73     1502.87     16.98 o 
   5   7   2     1455.56     1392.80     13.22 o 
   6   7   2     1453.52     1456.48     13.00 o 
   7   7   2     3668.32     3666.24     26.92 o 
   8   7   2      118.58      119.56      4.36 o 
   9   7   2      269.69      275.93      8.28 o 
  10   7   2     1078.00     1112.63     17.69 o 
  11   7   2      809.37      838.80     17.00 o 
  12   7   2      930.59      973.41     19.23 o 
  13   7   2      468.30      484.77     15.52 o 
   0   8   2     3053.19     3081.21     32.82 o 
   1   8   2     2799.33     2765.22     23.46 o 
   2   8   2     1328.30     1291.30     14.50 o 
   3   8   2      247.25      230.28      6.20 o 
   4   8   2      421.84      422.39      8.57 o 
   5   8   2     2226.14     2245.00     19.89 o 
   6   8   2      354.65      382.60      7.53 o 
   7   8   2      962.38      964.64     12.73 o 
   8   8   2       30.74       40.99      3.40 o 
   9   8   2       81.93       71.58      7.09 o 
  10   8   2      207.14      193.92      9.96 o 
  11   8   2      988.64     1017.64     23.17 o 
  12   8   2       89.64       97.57     10.41 o 
  13   8   2      123.48      132.71      9.63 o 
   1   9   2      329.59      299.96      7.58 o 
   2   9   2      289.33      310.71      7.93 o 
   3   9   2     4484.69     4452.08     49.94 o 
   4   9   2      900.50      897.33     13.43 o 
   5   9   2      256.70      265.76      6.83 o 
   6   9   2      430.99      430.52      9.77 o 
   7   9   2       93.20       98.08      5.79 o 
   8   9   2       91.89      105.73      5.85 o 
   9   9   2      817.67      818.67     38.15 o 
  10   9   2      302.98      311.98     14.25 o 
  11   9   2      610.52      626.88     22.10 o 
  12   9   2      332.62      354.80     16.64 o 
   0  10   2     2239.24     2333.78     46.20 o 
   1  10   2      754.11      724.65     14.13 o 
   2  10   2      232.16      212.84      7.13 o 
   3  10   2     1193.28     1158.34     17.36 o 
   4  10   2     1073.32     1055.87     16.68 o 
   5  10   2      643.29      643.72     13.33 o 
   6  10   2      841.69      891.93     15.03 o 
   7  10   2       10.22       10.60      3.46 o 
   8  10   2       55.41       67.61      7.58 o 
   9  10   2      351.65      353.75     14.76 o 
  10  10   2       27.38       15.33      6.08 o 
  11  10   2      719.89      706.23     22.75 o 
   1  11   2     1196.31     1159.24     25.53 o 
   2  11   2     1580.10     1555.82     23.33 o 
   3  11   2     1039.11     1043.27     17.09 o 
   4  11   2      353.72      343.35     10.97 o 
   5  11   2      273.70      286.45     10.35 o 
   6  11   2      412.18      424.75     12.76 o 
   7  11   2      157.41      165.29      8.82 o 
   8  11   2      948.14      966.72     20.00 o 
   9  11   2      241.35      264.06     13.69 o 
  10  11   2       62.46       63.50      8.34 o 
   0  12   2     4065.11     4055.96    114.57 o 
   1  12   2       22.23       12.70      6.98 o 
   2  12   2       56.13       63.07      6.08 o 
   3  12   2      482.52      475.01     14.95 o 
   4  12   2      142.63      125.71      8.17 o 
   5  12   2      302.25      280.82     11.97 o 
   6  12   2     2652.42     2660.81     35.61 o 
   7  12   2        7.25        6.79      4.04 o 
   8  12   2      114.50      120.63      8.67 o 
   9  12   2       39.56       50.46      8.90 o 
   1  13   2      571.51      589.36     28.81 o 
   2  13   2     1068.65     1081.21     31.38 o 
   3  13   2      557.48      552.78     19.35 o 
   4  13   2      432.91      423.31     23.13 o 
   5  13   2       90.31       91.08      7.79 o 
   6  13   2      223.05      217.45     11.23 o 
   7  13   2       41.34       53.23      6.64 o 
   8  13   2      978.92      978.66     39.32 o 
   0  14   2      332.55      332.25     32.23 o 
   1  14   2      378.92      370.78     24.39 o 
   2  14   2      408.31      443.80     26.42 o 
   3  14   2      175.90      167.95     13.62 o 
   4  14   2     1046.34     1026.02     30.63 o 
   5  14   2      658.39      647.11     22.32 o 
   6  14   2      988.79     1015.26     25.05 o 
   1  15   2      538.16      578.47     31.35 o 
   2  15   2      619.36      683.63     33.89 o 
   3  15   2      722.27      707.96     76.02 o 
   2   0   3     1990.93     1968.55     17.34 o 
   4   0   3      469.67      444.51      8.00 o 
   6   0   3     2144.69     2309.07     26.15 o 
   8   0   3     2376.33     2434.31     26.99 o 
  10   0   3     1388.26     1378.69     21.37 o 
  12   0   3      708.63      703.14     15.75 o 
  14   0   3      721.40      782.19     23.18 o 
   0   1   3    10072.32    10358.55     83.52 o 
   1   1   3      762.38      808.71      7.23 o 
   2   1   3    16473.29    16843.34     93.09 o 
   3   1   3      974.04     1048.78      8.74 o 
   4   1   3     1154.48     1043.28      8.70 o 
   5   1   3     1568.16     1638.28     11.91 o 
   6   1   3      901.73      910.76      9.38 o 
   7   1   3     3622.02     3625.29     28.70 o 
   8   1   3     4362.98     4374.79     30.12 o 
   9   1   3     2190.30     2217.41     18.86 o 
  10   1   3      958.83      886.45     11.16 o 
  11   1   3      286.77      298.84      6.69 o 
  12   1   3      535.13      549.15     10.35 o 
  13   1   3     1022.05     1037.09     17.03 o 
  14   1   3     1299.84     1308.01     21.53 o 
  15   1   3       81.94       98.64      8.40 o 
   1   2   3     1605.66     1707.58     13.55 o 
   2   2   3     1295.20     1249.77     10.26 o 
   3   2   3     2109.13     2152.15     13.22 o 
   4   2   3      611.96      591.32      5.62 o 
   5   2   3     1478.94     1533.10      9.71 o 
   6   2   3     1353.59     1373.86      9.72 o 
   7   2   3      220.46      222.90      4.04 o 
   8   2   3     1635.82     1640.99     16.06 o 
   9   2   3      425.92      396.69      6.83 o 
  10   2   3      336.10      341.70      6.89 o 
  11   2   3      989.05     1017.09     13.23 o 
  12   2   3     1752.25     1794.73     20.00 o 
  13   2   3      217.07      225.03      7.19 o 
  14   2   3      899.27      902.63     17.77 o 
  15   2   3      320.58      322.68     11.91 o 
   0   3   3      907.09      855.07     14.90 o 
   1   3   3      503.10      592.18      5.84 o 
   2   3   3      422.92      472.49      5.36 o 
   3   3   3     1118.43     1087.52      9.44 o 
   4   3   3     1124.12     1083.86      7.79 o 
   5   3   3      817.20      869.00      7.18 o 
   6   3   3     2134.22     2224.29     13.69 o 
   7   3   3     5969.73     5994.97     30.56 o 
   8   3   3     1019.39     1008.55     10.65 o 
   9   3   3     1728.06     1745.89     17.82 o 
  10   3   3      352.87      367.46      7.95 o 
  11   3   3      166.25      183.52      6.88 o 
  12   3   3      111.01      118.24      5.24 o 
  13   3   3     1768.65     1745.63     23.27 o 
  14   3   3      162.37      150.50      7.74 o 
  15   3   3      289.86      310.84     14.21 o 
   1   4   3     4577.93     4983.37     44.57 o 
   2   4   3     1236.44     1285.88     10.00 o 
   3   4   3     4075.72     4019.72     26.88 o 
   4   4   3      350.94      346.51      4.09 o 
   5   4   3     2651.32     2776.91     15.68 o 
   6   4   3     1490.77     1538.70     13.06 o 
   7   4   3      429.44      435.77      7.08 o 
   8   4   3      309.91      287.55      5.94 o 
   9   4   3     2834.04     2743.24     23.15 o 
  10   4   3      319.67      321.26      8.06 o 
  11   4   3     1587.17     1606.39     20.71 o 
  12   4   3     1043.36     1045.77     17.12 o 
  13   4   3      182.65      170.58      7.84 o 
  14   4   3      577.94      572.80     15.68 o 
  15   4   3      368.03      352.62     12.89 o 
   0   5   3     2384.17     2239.75     28.69 o 
   1   5   3      357.20      346.36      5.10 o 
   2   5   3      143.40      139.77      3.28 o 
   3   5   3     1569.69     1562.51     15.12 o 
   4   5   3     2155.66     2151.91     17.15 o 
   5   5   3     2450.04     2663.98     14.73 o 
   6   5   3     2187.79     2187.91     13.99 o 
   7   5   3     4325.46     4295.51     33.75 o 
   8   5   3      135.23      127.45      4.20 o 
   9   5   3     3600.76     3523.33     29.34 o 
  10   5   3      108.05      113.62      5.51 o 
  11   5   3      621.20      624.61     14.56 o 
  12   5   3      123.96      133.28      6.89 o 
  13   5   3      231.38      231.58      9.16 o 
  14   5   3       39.44       42.66      4.99 o 
   1   6   3      595.95      530.49      6.98 o 
   2   6   3      155.96      162.80      4.22 o 
   3   6   3     6098.30     5980.41     54.71 o 
   4   6   3      385.01      395.68      6.25 o 
   5   6   3      768.66      805.78      8.08 o 
   6   6   3      103.33      107.30      3.84 o 
   7   6   3     2057.55     1952.76     17.27 o 
   8   6   3     1357.99     1385.57     14.88 o 
   9   6   3     1706.72     1681.68     19.81 o 
  10   6   3      269.26      277.77      8.75 o 
  11   6   3      936.02      926.73     16.75 o 
  12   6   3      344.02      345.78     10.67 o 
  13   6   3      297.52      292.85     10.21 o 
  14   6   3        7.60       10.53      4.35 o 
   0   7   3     2240.57     2225.83     32.59 o 
   1   7   3      453.77      455.02      6.83 o 
   2   7   3     1273.51     1308.74     19.03 o 
   3   7   3     1362.34     1422.62     15.80 o 
   4   7   3      716.07      730.85      9.37 o 
   5   7   3      736.84      725.20      9.83 o 
   6   7   3      756.42      797.33      9.93 o 
   7   7   3     1819.03     1813.75     16.53 o 
   8   7   3      108.90      114.69      4.28 o 
   9   7   3      992.76      966.93     15.80 o 
  10   7   3      472.54      474.50     11.46 o 
  11   7   3       91.82      104.51      6.18 o 
  12   7   3      182.05      181.34      8.11 o 
  13   7   3      175.62      173.08     10.30 o 
   1   8   3     2365.70     2356.03     25.46 o 
   2   8   3      620.38      645.36      9.95 o 
   3   8   3      171.15      180.62      5.41 o 
   4   8   3      543.01      541.93     12.70 o 
   5   8   3     1074.08     1084.10     13.87 o 
   6   8   3     2320.40     2275.21     20.29 o 
   7   8   3     1174.57     1139.25     13.18 o 
   8   8   3     1078.15     1099.27     13.82 o 
   9   8   3       92.25       93.89      6.32 o 
  10   8   3     1230.15     1225.19     20.67 o 
  11   8   3      325.88      329.63     13.25 o 
  12   8   3      798.33      829.92     21.88 o 
  13   8   3      482.11      461.53     16.97 o 
   0   9   3     2421.18     2424.46     46.59 o 
   1   9   3      951.84      925.42     17.30 o 
   2   9   3     1153.77     1133.99     18.05 o 
   3   9   3     1363.08     1321.39     17.88 o 
   4   9   3      199.17      202.65      7.05 o 
   5   9   3      604.30      573.21     12.15 o 
   6   9   3      122.94      137.36      5.07 o 
   7   9   3      623.46      668.78     11.94 o 
   8   9   3      322.17      314.32      9.29 o 
   9   9   3       41.53       33.27      5.71 o 
  10   9   3      422.70      436.52     16.88 o 
  11   9   3      674.14      666.37     21.71 o 
  12   9   3      242.62      234.43     13.69 o 
   1  10   3     1641.81     1624.67     24.67 o 
   2  10   3      293.93      308.40     10.37 o 
   3  10   3     1245.05     1177.44     19.71 o 
   4  10   3      830.28      835.78     16.65 o 
   5  10   3     1129.45     1119.87     21.65 o 
   6  10   3      647.43      622.81     12.62 o 
   7  10   3      530.54      521.39     11.76 o 
   8  10   3      708.14      695.62     16.36 o 
   9  10   3       89.36       95.50      8.63 o 
  10  10   3       52.64       60.60      7.65 o 
  11  10   3      351.42      368.21     20.00 o 
   0  11   3     2193.98     2145.61     75.22 o 
   1  11   3       67.32       80.81     11.16 o 
   2  11   3     2296.61     2279.05     32.01 o 
   3  11   3      144.39      143.30      7.39 o 
   4  11   3      933.15      973.84     18.89 o 
   5  11   3      104.86      111.76      6.75 o 
   6  11   3      726.83      719.89     15.36 o 
   7  11   3      133.31      143.05      7.25 o 
   8  11   3     1771.67     1716.39     34.35 o 
   9  11   3      102.29      133.60     10.49 o 
  10  11   3      468.28      493.50     19.21 o 
   1  12   3       31.79       46.48      9.72 o 
   2  12   3      263.58      295.64     15.76 o 
   3  12   3      172.24      184.77     16.00 o 
   4  12   3      588.95      561.27     16.49 o 
   5  12   3      223.57      236.49      9.97 o 
   6  12   3      167.89      182.72      8.22 o 
   7  12   3      306.06      327.33     12.02 o 
   8  12   3       36.56       46.01      6.84 o 
   9  12   3      181.70      186.89     14.30 o 
   0  13   3     1006.05      948.44     53.15 o 
   1  13   3       10.32        0.00      7.05 o 
   2  13   3      161.50      148.79     16.64 o 
   3  13   3      173.45      169.66     12.99 o 
   4  13   3       54.51       37.26      7.46 o 
   5  13   3      119.32      121.02      8.58 o 
   6  13   3     1332.51     1330.11     27.83 o 
   7  13   3      407.10      433.80     15.84 o 
   1  14   3      278.10      272.22     20.83 o 
   2  14   3      233.15      226.95     19.27 o 
   3  14   3      676.84      735.61     27.78 o 
   4  14   3       31.06       33.70      7.31 o 
   5  14   3      685.50      722.65     27.51 o 
   0  15   3      262.36      292.43     32.30 o 
   1  15   3      133.35      147.73     18.98 o 
   2  15   3      235.92      237.59     20.73 o 
   0   0   4     3608.08     4196.04     78.89 o 
   2   0   4    51381.62    53841.66    716.80 o 
   4   0   4     1694.21     1774.39     17.29 o 
   6   0   4     3039.35     3095.14     29.93 o 
   8   0   4     2027.32     2015.65     27.02 o 
  10   0   4      457.79      436.45     11.93 o 
  12   0   4      197.56      205.73      8.83 o 
  14   0   4     1116.62     1107.57     28.20 o 
   1   1   4     3404.47     3373.58     21.21 o 
   2   1   4    11152.50    11436.19     56.99 o 
   3   1   4      899.75      870.63      7.50 o 
   4   1   4      839.21      939.20      7.06 o 
   5   1   4      558.62      568.61      6.43 o 
   6   1   4     8159.02     8451.16     47.14 o 
   7   1   4      314.89      326.99      6.38 o 
   8   1   4     2278.30     2259.14     20.48 o 
   9   1   4      580.12      566.91      9.33 o 
  10   1   4      287.24      283.86      6.61 o 
  11   1   4       52.32       49.98      3.51 o 
  12   1   4     2785.76     2823.62     24.87 o 
  13   1   4      283.98      285.94      8.55 o 
  14   1   4     3142.47     3145.77     33.49 o 
  15   1   4       46.44       44.43      5.86 o 
   0   2   4      997.21     1070.53     23.25 o 
   1   2   4      872.47      958.92     12.47 o 
   2   2   4       45.39       29.79      1.50 o 
   3   2   4      346.15      371.58      4.68 o 
   4   2   4      242.98      223.38      3.23 o 
   5   2   4       24.02       33.69      1.98 o 
   6   2   4     3060.75     3237.53     19.84 o 
   7   2   4       38.77       39.46      2.27 o 
   8   2   4     1812.33     1807.82     17.02 o 
   9   2   4      940.67      931.79     12.11 o 
  10   2   4      731.20      734.68     14.89 o 
  11   2   4      702.55      691.61     10.81 o 
  12   2   4       92.00       94.51      4.80 o 
  13   2   4      643.66      646.37     16.36 o 
  14   2   4     1162.76     1169.48     20.54 o 
  15   2   4      318.93      336.55     12.29 o 
   1   3   4     3585.04     3695.67     20.96 o 
   2   3   4      388.59      411.12      4.90 o 
   3   3   4     5809.17     5756.97     41.37 o 
   4   3   4      930.13      911.30      9.94 o 
   5   3   4      147.59      159.30      4.00 o 
   6   3   4     1830.18     1868.41     13.96 o 
   7   3   4     2329.29     2365.64     16.81 o 
   8   3   4      313.65      298.32      6.15 o 
   9   3   4      997.80      963.44     12.69 o 
  10   3   4     3518.81     3534.44     28.58 o 
  11   3   4      151.63      159.49      6.06 o 
  12   3   4      585.71      579.35     12.44 o 
  13   3   4      587.03      572.52     12.84 o 
  14   3   4       35.62       39.96      4.78 o 
   0   4   4     1184.46     1290.76     19.12 o 
   1   4   4      711.33      671.33      7.65 o 
   2   4   4      599.79      554.85      6.26 o 
   3   4   4      507.17      535.29      6.59 o 
   4   4   4      149.01      151.33      3.59 o 
   5   4   4       20.43       18.73      1.67 o 
   6   4   4       56.33       64.75      2.42 o 
   7   4   4     2216.63     2221.04     16.31 o 
   8   4   4      532.62      504.40      7.57 o 
   9   4   4      480.96      482.37     12.45 o 
  10   4   4      421.51      425.10      9.39 o 
  11   4   4      920.29      943.60     14.76 o 
  12   4   4      119.53      124.51      6.35 o 
  13   4   4     1683.08     1675.02     24.64 o 
  14   4   4       59.89       65.82      5.74 o 
   1   5   4     1662.23     1665.81     15.91 o 
   2   5   4      101.31      107.76      3.12 o 
   3   5   4      223.54      238.55      4.11 o 
   4   5   4      303.60      299.55      4.94 o 
   5   5   4     1314.50     1352.84     11.11 o 
   6   5   4       68.45       67.85      2.76 o 
   7   5   4     1303.69     1289.76     13.33 o 
   8   5   4      268.63      266.35      6.01 o 
   9   5   4     1243.76     1205.32     15.68 o 
  10   5   4      225.17      220.44      7.00 o 
  11   5   4     1318.67     1350.25     19.38 o 
  12   5   4       78.86       81.25      6.92 o 
  13   5   4      940.20      941.93     18.35 o 
  14   5   4      282.97      288.77     11.32 o 
   0   6   4      160.18      214.46     20.05 o 
   1   6   4      677.28      712.97      8.36 o 
   2   6   4      146.90      137.79      4.29 o 
   3   6   4      463.37      510.48      6.73 o 
   4   6   4      118.66      108.48      4.03 o 
   5   6   4      867.16      867.68      9.58 o 
   6   6   4       23.75       19.08      2.54 o 
   7   6   4     2427.91     2429.31     19.35 o 
   8   6   4      171.63      171.96      5.06 o 
   9   6   4      402.72      386.77      9.46 o 
  10   6   4      147.27      150.30      7.23 o 
  11   6   4      559.07      576.54     13.26 o 
  12   6   4      104.92      107.72      6.47 o 
  13   6   4     1784.84     1771.10     26.12 o 
   1   7   4     3534.37     3530.89     30.88 o 
   2   7   4      567.49      579.01      9.92 o 
   3   7   4      112.12      118.53      4.86 o 
   4   7   4       68.91       70.02      3.45 o 
   5   7   4     2219.85     2191.03     19.09 o 
   6   7   4      206.81      190.58      5.90 o 
   7   7   4     1079.16     1083.68     12.06 o 
   8   7   4       54.84       49.88      3.45 o 
   9   7   4      139.70      143.90      6.05 o 
  10   7   4       70.29       70.98      4.93 o 
  11   7   4      899.70      927.14     17.16 o 
  12   7   4      378.04      381.51     11.48 o 
  13   7   4      440.80      454.13     13.97 o 
   0   8   4     6519.08     6356.96     91.10 o 
   1   8   4      529.38      523.81     11.83 o 
   2   8   4     7157.80     6944.16     57.96 o 
   3   8   4      878.31      845.62     14.82 o 
   4   8   4     4046.47     3928.44     36.07 o 
   5   8   4     2309.03     2310.91     22.16 o 
   6   8   4      719.94      711.93     11.40 o 
   7   8   4      243.37      247.36      6.42 o 
   8   8   4     1257.32     1240.84     18.43 o 
   9   8   4      177.13      194.32      6.96 o 
  10   8   4      459.35      463.89     12.60 o 
  11   8   4      923.78      933.94     18.84 o 
  12   8   4       19.03       18.90      4.57 o 
   1   9   4      406.49      408.43     13.96 o 
   2   9   4      406.48      396.86     11.59 o 
   3   9   4     1165.06     1162.83     20.99 o 
   4   9   4       75.08       84.54      6.13 o 
   5   9   4      120.89      134.88      5.45 o 
   6   9   4      788.60      784.37     12.35 o 
   7   9   4      560.00      540.21     10.46 o 
   8   9   4      129.61      127.24      5.74 o 
   9   9   4      883.87      875.32     19.03 o 
  10   9   4       82.88       97.67      8.29 o 
  11   9   4      109.53      107.43      8.50 o 
  12   9   4      609.04      628.55     19.73 o 
   0  10   4      177.79      169.55     19.84 o 
   1  10   4       28.32       24.76      4.29 o 
   2  10   4      993.80      961.14     19.21 o 
   3  10   4     1360.51     1309.47     23.33 o 
   4  10   4      147.19      141.05      7.86 o 
   5  10   4      876.62      841.26     17.37 o 
   6  10   4      175.47      176.50      7.51 o 
   7  10   4      116.66      119.55      6.01 o 
   8  10   4      809.34      807.65     17.86 o 
   9  10   4      590.34      578.61     19.65 o 
  10  10   4      338.45      358.09     16.36 o 
  11  10   4      630.44      646.81     22.52 o 
   1  11   4      464.16      469.33     25.89 o 
   2  11   4      228.84      222.00      9.56 o 
   3  11   4      288.85      307.34     11.42 o 
   4  11   4      276.11      295.04     11.43 o 
   5  11   4      272.52      299.45     12.60 o 
   6  11   4      713.15      733.09     17.12 o 
   7  11   4       14.80       10.61      3.83 o 
   8  11   4      325.60      336.52     15.03 o 
   9  11   4      147.10      141.37     16.16 o 
  10  11   4       52.23       74.38     10.25 o 
   0  12   4     1816.65     1814.25     71.98 o 
   1  12   4      242.04      243.26     21.59 o 
   2  12   4      203.10      218.90     17.27 o 
   3  12   4       96.14       83.46      7.63 o 
   4  12   4      358.53      330.19     12.80 o 
   5  12   4      116.94      121.29      8.16 o 
   6  12   4     1649.88     1675.45     27.71 o 
   7  12   4      333.06      360.14     13.26 o 
   8  12   4      136.05      128.16     11.78 o 
   9  12   4      103.92       99.55     10.95 o 
   1  13   4      860.80      869.25     58.10 o 
   2  13   4      562.48      572.40     28.87 o 
   3  13   4     1660.62     1693.41     51.21 o 
   4  13   4      298.44      308.18     17.57 o 
   5  13   4      241.75      224.68     12.70 o 
   6  13   4      414.83      434.97     15.75 o 
   7  13   4      355.01      369.76     16.58 o 
   0  14   4      633.16      665.47     46.20 o 
   1  14   4      108.37      106.28     14.77 o 
   2  14   4      391.08      436.92     38.43 o 
   3  14   4       20.10        7.73      7.95 o 
   4  14   4      200.71      200.52     14.93 o 
   5  14   4      485.84      516.26     21.41 o 
   2   0   5     4321.61     4657.66     40.43 o 
   4   0   5     2114.84     2145.83     34.19 o 
   6   0   5       84.71       83.91      4.22 o 
   8   0   5     1876.52     1842.41     26.27 o 
  10   0   5      374.20      357.43     13.07 o 
  12   0   5      604.15      609.91     15.42 o 
  14   0   5      473.84      478.02     18.58 o 
   0   1   5     8619.93     9358.92    105.20 o 
   1   1   5       92.00       92.08      3.42 o 
   2   1   5     6327.10     6401.13     40.90 o 
   3   1   5      313.79      323.61      4.73 o 
   4   1   5     6344.40     6401.42     33.13 o 
   5   1   5      463.51      472.07      5.79 o 
   6   1   5     3452.66     3466.68     26.00 o 
   7   1   5     1422.32     1437.22     15.08 o 
   8   1   5     4937.49     4927.86     33.67 o 
   9   1   5     1441.48     1438.20     20.09 o 
  10   1   5     1459.35     1429.60     16.54 o 
  11   1   5      491.67      491.20      9.36 o 
  12   1   5      326.57      331.69      8.10 o 
  13   1   5      843.75      852.36     14.19 o 
  14   1   5      433.19      432.58     11.70 o 
   1   2   5      217.02      248.45      7.04 o 
   2   2   5     2485.85     2550.08     18.74 o 
   3   2   5      893.17      908.22      8.72 o 
   4   2   5      410.49      421.57      5.50 o 
   5   2   5      212.00      230.08      5.04 o 
   6   2   5      778.01      816.59      8.73 o 
   7   2   5      246.84      237.63      5.11 o 
   8   2   5     3158.46     3050.19     25.70 o 
   9   2   5      653.33      638.15     10.24 o 
  10   2   5       91.76       90.85      6.08 o 
  11   2   5      249.81      235.60      6.91 o 
  12   2   5     1060.96     1056.01     15.34 o 
  13   2   5        7.80        8.96      3.48 o 
  14   2   5      462.32      456.36     12.06 o 
   0   3   5     4123.59     4186.20     51.50 o 
   1   3   5      545.12      527.14      6.53 o 
   2   3   5      622.29      673.77      7.24 o 
   3   3   5     2578.13     2694.87     18.21 o 
   4   3   5     1074.59     1123.15      9.46 o 
   5   3   5      996.80      986.35      9.87 o 
   6   3   5      750.62      745.67      8.41 o 
   7   3   5      829.85      854.92      9.80 o 
   8   3   5      565.74      563.70      8.86 o 
   9   3   5      523.91      531.22     10.00 o 
  10   3   5       14.84       10.42      2.79 o 
  11   3   5      310.12      304.08      8.91 o 
  12   3   5      190.84      195.55      7.61 o 
  13   3   5     1043.20     1032.10     19.22 o 
  14   3   5      145.22      154.22      7.45 o 
   1   4   5     1847.96     2052.02     17.15 o 
   2   4   5     1258.76     1280.97     10.79 o 
   3   4   5      331.58      297.69      5.15 o 
   4   4   5     1263.03     1271.83     12.81 o 
   5   4   5      661.54      614.14      7.97 o 
   6   4   5      948.40      970.72     13.88 o 
   7   4   5     6396.13     6219.16     43.61 o 
   8   4   5     1256.59     1277.32     13.61 o 
   9   4   5     1642.58     1624.33     19.76 o 
  10   4   5       49.40       46.29      4.07 o 
  11   4   5      311.29      313.58      9.24 o 
  12   4   5      431.99      432.22     11.90 o 
  13   4   5      110.78      115.64      7.51 o 
  14   4   5      449.26      453.19     13.57 o 
   0   5   5     4177.98     4299.82     44.67 o 
   1   5   5      373.36      357.78      5.96 o 
   2   5   5      935.63      997.34      9.94 o 
   3   5   5     3579.07     3807.18     33.82 o 
   4   5   5     1219.82     1242.64     12.64 o 
   5   5   5     4480.01     4448.12     29.84 o 
   6   5   5     2470.00     2475.66     20.40 o 
   7   5   5      340.33      327.44      7.77 o 
   8   5   5      548.21      522.26      8.72 o 
   9   5   5      302.56      316.99      8.50 o 
  10   5   5      220.23      220.58      7.47 o 
  11   5   5      529.88      533.38     12.30 o 
  12   5   5      324.22      327.37     10.57 o 
  13   5   5       73.48       71.28      5.73 o 
  14   5   5       36.78       41.85      5.47 o 
   1   6   5     6707.15     6775.13     54.18 o 
   2   6   5      833.59      871.55     11.21 o 
   3   6   5     6542.85     6540.90     47.90 o 
   4   6   5      186.50      197.08      4.96 o 
   5   6   5     3092.28     3005.53     23.23 o 
   6   6   5      194.52      204.82      5.91 o 
   7   6   5     3390.56     3331.41     33.60 o 
   8   6   5      191.06      201.05      5.59 o 
   9   6   5     1313.58     1292.84     16.86 o 
  10   6   5      529.98      543.47     11.76 o 
  11   6   5      236.26      245.12      8.97 o 
  12   6   5      558.31      545.94     14.65 o 
  13   6   5      106.67      111.58      7.33 o 
   0   7   5      149.79      163.07      8.83 o 
   1   7   5     4636.05     4548.58     38.60 o 
   2   7   5       30.23       35.43      3.29 o 
   3   7   5       75.00       67.99      3.97 o 
   4   7   5       71.36       76.73      3.92 o 
   5   7   5     1345.33     1317.47     24.75 o 
   6   7   5      751.21      760.50     12.30 o 
   7   7   5      883.50      878.57     13.60 o 
   8   7   5      201.58      204.41      7.64 o 
   9   7   5       65.73       66.52      4.56 o 
  10   7   5       31.55       24.69      3.50 o 
  11   7   5      239.39      237.08      8.87 o 
  12   7   5       34.81       37.98      4.59 o 
  13   7   5       56.56       58.96      5.72 o 
   1   8   5      384.25      391.88     11.10 o 
   2   8   5      544.98      533.99     12.23 o 
   3   8   5     1944.68     1859.73     24.91 o 
   4   8   5       84.99       66.56      4.76 o 
   5   8   5      449.49      446.09     10.19 o 
   6   8   5     1106.62     1087.93     16.72 o 
   7   8   5      329.58      320.33      7.95 o 
   8   8   5     1055.92     1106.95     19.03 o 
   9   8   5      527.11      543.57     12.52 o 
  10   8   5      964.26      969.49     18.98 o 
  11   8   5      494.00      494.51     15.04 o 
  12   8   5      642.04      638.22     17.69 o 
   0   9   5     2015.69     2058.25     44.36 o 
   1   9   5     1037.55      995.46     32.03 o 
   2   9   5     1574.40     1548.20     25.83 o 
   3   9   5      296.51      303.92      9.85 o 
   4   9   5      637.77      653.12     13.66 o 
   5   9   5      459.43      467.96     11.92 o 
   6   9   5      171.03      173.68      7.03 o 
   7   9   5      270.42      276.41      8.18 o 
   8   9   5      361.29      382.97      9.79 o 
   9   9   5      275.54      303.75     10.47 o 
  10   9   5      280.24      299.53     13.28 o 
  11   9   5      195.77      171.19     17.83 o 
   1  10   5     1920.71     1910.01     37.48 o 
   2  10   5     1744.87     1733.32     30.68 o 
   3  10   5     1082.28     1058.78     21.25 o 
   4  10   5      527.90      526.66     15.01 o 
   5  10   5     2318.53     2334.38     31.55 o 
   6  10   5      354.70      327.80     10.51 o 
   7  10   5     1638.12     1688.23     28.21 o 
   8  10   5      935.10      950.77     20.46 o 
   9  10   5       68.05       69.39      9.45 o 
  10  10   5      272.89      291.52     17.58 o 
   0  11   5     1313.60     1272.77     57.72 o 
   1  11   5      207.23      200.83     16.44 o 
   2  11   5     3277.48     3258.70     46.28 o 
   3  11   5      135.53      139.08      8.18 o 
   4  11   5     2681.97     2729.68     60.32 o 
   5  11   5      106.88      119.14      7.67 o 
   6  11   5      285.94      284.25     11.32 o 
   7  11   5      201.51      200.20      9.37 o 
   8  11   5     1079.57     1066.92     24.21 o 
   9  11   5       61.75       60.49     12.26 o 
   1  12   5       51.79       55.32     10.18 o 
   2  12   5      737.54      744.62     32.11 o 
   3  12   5       37.28       41.07      7.66 o 
   4  12   5      556.48      568.85     16.90 o 
   5  12   5      252.87      259.23     10.75 o 
   6  12   5      378.04      403.97     16.57 o 
   7  12   5      288.63      308.93     12.06 o 
   8  12   5     1272.92     1284.81     36.35 o 
   0  13   5      768.39      794.35     49.25 o 
   1  13   5       55.72       65.50     19.74 o 
   2  13   5      309.78      316.48     21.95 o 
   3  13   5       65.23       76.80     11.90 o 
   4  13   5      740.19      731.71     38.73 o 
   5  13   5      233.77      227.26     11.55 o 
   6  13   5     1295.19     1352.95     28.78 o 
   1  14   5      603.98      672.73     33.33 o 
   2  14   5      459.59      485.70     28.55 o 
   3  14   5        1.33        0.69      9.90 o 
   4  14   5      488.41      495.96     28.43 o 
   0   0   6     1696.49     1832.68     48.42 o 
   2   0   6      551.33      667.76     15.14 o 
   4   0   6      838.25      848.34     19.15 o 
   6   0   6     6204.43     6385.71     51.59 o 
   8   0   6      637.50      671.85     15.43 o 
  10   0   6      779.82      784.73     18.20 o 
  12   0   6      862.81      822.48     18.46 o 
  14   0   6     1204.15     1251.41     27.49 o 
   1   1   6     1411.47     1445.02     14.81 o 
   2   1   6     1775.97     1868.62     15.76 o 
   3   1   6     1534.18     1567.87     12.95 o 
   4   1   6      351.16      398.82      5.99 o 
   5   1   6      307.57      324.57      5.36 o 
   6   1   6     2767.91     2864.37     21.46 o 
   7   1   6     1326.06     1304.91     14.58 o 
   8   1   6     1774.11     1766.80     16.98 o 
   9   1   6      111.29      106.44      4.62 o 
  10   1   6      423.76      420.86      8.90 o 
  11   1   6      163.75      169.69      5.86 o 
  12   1   6     1559.31     1529.50     18.22 o 
  13   1   6       11.43        8.53      3.13 o 
  14   1   6      277.13      289.20      9.85 o 
   0   2   6      706.33      830.76     17.80 o 
   1   2   6      725.36      782.66     10.40 o 
   2   2   6     2292.25     2264.14     21.39 o 
   3   2   6     1295.70     1358.56     13.15 o 
   4   2   6      282.22      256.82      4.63 o 
   5   2   6       51.11       56.40      2.67 o 
   6   2   6      442.25      473.99      7.12 o 
   7   2   6      162.09      157.50      5.10 o 
   8   2   6      849.54      832.37     10.96 o 
   9   2   6     1183.39     1207.12     15.76 o 
  10   2   6     1571.08     1588.71     19.16 o 
  11   2   6      193.36      188.58      6.86 o 
  12   2   6      169.76      168.78      6.82 o 
  13   2   6       55.37       60.25      4.73 o 
  14   2   6      348.03      347.55     10.95 o 
   1   3   6     6717.58     7004.23     41.30 o 
   2   3   6      136.11      151.64      3.90 o 
   3   3   6     4469.89     4563.80     27.32 o 
   4   3   6     1243.39     1314.93     11.65 o 
   5   3   6      596.67      589.73      7.83 o 
   6   3   6      168.53      170.26      4.67 o 
   7   3   6      615.59      619.16      9.30 o 
   8   3   6      292.57      290.26      5.81 o 
   9   3   6      940.48      947.47     18.90 o 
  10   3   6      688.68      654.56     13.76 o 
  11   3   6      777.65      783.88     14.57 o 
  12   3   6      178.00      190.86      8.52 o 
  13   3   6      397.17      400.99     11.30 o 
  14   3   6      500.49      488.24     12.87 o 
   0   4   6     1082.29     1080.41     16.45 o 
   1   4   6     1712.04     1723.97     15.05 o 
   2   4   6     1210.46     1200.94     10.70 o 
   3   4   6      406.47      419.42      7.03 o 
   4   4   6     1537.86     1523.65     16.91 o 
   5   4   6      590.02      589.72      8.50 o 
   6   4   6      850.64      815.69     10.06 o 
   7   4   6     1162.88     1189.77     13.65 o 
   8   4   6     1136.10     1146.33     14.13 o 
   9   4   6      790.43      790.08     12.84 o 
  10   4   6      197.53      205.22      6.90 o 
  11   4   6      164.02      166.44      9.40 o 
  12   4   6       40.36       33.46      4.02 o 
  13   4   6     1149.58     1160.22     24.62 o 
   1   5   6      971.80     1024.96     10.68 o 
   2   5   6      803.13      857.11     10.02 o 
   3   5   6     2859.59     2928.82     20.08 o 
   4   5   6      266.74      271.99      7.55 o 
   5   5   6      882.46      896.33     11.38 o 
   6   5   6      584.23      596.48      9.33 o 
   7   5   6      164.27      162.81      5.13 o 
   8   5   6      221.44      220.17      6.47 o 
   9   5   6      306.50      308.06      9.12 o 
  10   5   6      459.46      447.69     10.08 o 
  11   5   6     1274.54     1300.53     19.55 o 
  12   5   6      148.83      144.10      7.42 o 
  13   5   6      428.56      430.87     12.73 o 
   0   6   6     2368.40     2345.07     36.94 o 
   1   6   6     1360.44     1385.40     15.21 o 
   2   6   6     2285.34     2327.97     18.83 o 
   3   6   6        7.86        9.65      1.95 o 
   4   6   6     1967.38     1959.83     21.57 o 
   5   6   6       70.05       69.77      3.47 o 
   6   6   6      129.11      129.59      4.64 o 
   7   6   6      605.95      602.37     10.64 o 
   8   6   6      540.13      542.35     10.37 o 
   9   6   6      890.02      870.22     15.78 o 
  10   6   6      759.35      761.06     15.22 o 
  11   6   6      267.91      267.08      9.44 o 
  12   6   6      202.35      209.51      9.53 o 
  13   6   6     1490.74     1512.10     26.21 o 
   1   7   6      795.52      820.71     13.26 o 
   2   7   6      864.20      832.71     27.17 o 
   3   7   6      917.93      891.25     15.21 o 
   4   7   6       92.97       89.11      5.04 o 
   5   7   6     1103.92     1113.75     14.38 o 
   6   7   6      110.54      119.19      5.03 o 
   7   7   6       72.60       74.30      4.21 o 
   8   7   6      244.66      248.74      7.31 o 
   9   7   6      378.78      375.91     10.61 o 
  10   7   6      309.80      316.46     10.72 o 
  11   7   6      381.17      392.30     13.32 o 
  12   7   6       93.47       90.49      7.34 o 
   0   8   6     3572.38     3541.33     87.05 o 
   1   8   6      189.82      172.97     10.42 o 
   2   8   6     3779.77     3662.39     47.78 o 
   3   8   6      118.43      113.70      8.27 o 
   4   8   6     2538.02     2440.46     28.57 o 
   5   8   6      684.78      709.59     14.66 o 
   6   8   6      660.16      644.36     12.99 o 
   7   8   6       77.14       77.54      4.98 o 
   8   8   6     1718.71     1744.55     24.32 o 
   9   8   6      707.95      720.90     15.98 o 
  10   8   6      321.16      312.13     13.24 o 
  11   8   6      166.50      178.48     10.96 o 
   1   9   6      555.40      562.04     16.36 o 
   2   9   6      123.41      110.87      7.11 o 
   3   9   6      553.38      561.62     13.82 o 
   4   9   6      149.58      147.95      9.27 o 
   5   9   6       50.51       55.95      5.66 o 
   6   9   6      127.62      134.43      6.94 o 
   7   9   6      386.40      392.68     10.75 o 
   8   9   6       48.19       54.77      5.03 o 
   9   9   6      124.37      118.21      7.76 o 
  10   9   6      432.80      468.79     16.37 o 
  11   9   6       66.22       61.17      7.78 o 
   0  10   6      195.42      199.23     22.82 o 
   1  10   6      399.00      400.55     16.75 o 
   2  10   6      412.24      396.94     14.46 o 
   3  10   6      125.26      127.80      8.44 o 
   4  10   6       36.01       41.44      4.39 o 
   5  10   6      585.12      600.37     14.22 o 
   6  10   6      362.16      391.40     16.40 o 
   7  10   6      286.26      281.78     10.12 o 
   8  10   6      467.91      470.00     13.25 o 
   9  10   6      870.46      903.82     22.92 o 
  10  10   6      152.95      149.21     11.40 o 
   1  11   6      327.58      318.46     22.10 o 
   2  11   6        6.05        0.00      4.58 o 
   3  11   6      751.75      698.15     20.43 o 
   4  11   6      213.48      238.71     12.24 o 
   5  11   6       83.13       81.81      8.20 o 
   6  11   6      757.76      723.60     18.27 o 
   7  11   6      106.03      101.72      7.28 o 
   8  11   6       13.31        2.47      4.31 o 
   9  11   6      127.83      113.44     13.34 o 
   0  12   6     1126.68     1096.41     56.91 o 
   1  12   6      220.08      194.44     17.11 o 
   2  12   6      142.10      130.18     14.71 o 
   3  12   6       55.28       51.76      7.91 o 
   4  12   6      539.26      530.99     16.65 o 
   5  12   6       41.63       35.33      5.00 o 
   6  12   6      236.98      234.74     10.58 o 
   7  12   6       50.27       46.19      5.50 o 
   1  13   6      358.04      391.38     24.76 o 
   2  13   6       13.13       15.02      7.61 o 
   3  13   6     1116.72     1158.11     46.94 o 
   4  13   6       76.24       92.23     14.95 o 
   5  13   6      406.08      425.06     17.90 o 
   0  14   6      327.87      329.60     33.85 o 
   1  14   6      139.60      139.90     16.18 o 
   2  14   6       39.66       25.19     10.55 o 
   2   0   7     4566.48     4890.66     58.50 o 
   4   0   7     6407.63     6619.30     58.25 o 
   6   0   7     3435.10     3449.44     43.50 o 
   8   0   7       26.07       29.92      4.91 o 
  10   0   7     3143.47     3051.63     40.47 o 
  12   0   7      863.78      900.80     19.91 o 
  14   0   7      301.21      299.54     13.85 o 
   0   1   7     9446.20     9820.86    102.87 o 
   1   1   7      456.95      454.20      8.83 o 
   2   1   7      554.45      529.19      8.52 o 
   3   1   7      123.32      124.26      4.26 o 
   4   1   7     3930.58     3944.83     27.93 o 
   5   1   7      934.30      915.18     12.25 o 
   6   1   7     4374.75     4361.66     33.36 o 
   7   1   7      363.70      369.25      8.49 o 
   8   1   7     1383.87     1369.41     17.78 o 
   9   1   7      187.73      179.45      6.95 o 
  10   1   7      851.25      845.87     15.51 o 
  11   1   7      355.78      349.26      8.87 o 
  12   1   7      497.31      485.29     10.81 o 
  13   1   7      233.45      220.78      9.08 o 
   1   2   7     6353.49     6534.71     45.32 o 
   2   2   7     4171.06     4276.18     31.19 o 
   3   2   7      470.33      485.50      7.87 o 
   4   2   7     2125.56     2163.35     17.97 o 
   5   2   7     2784.47     2791.90     21.12 o 
   6   2   7      398.23      382.96      6.89 o 
   7   2   7     2674.17     2607.53     24.21 o 
   8   2   7      961.22      967.53     14.43 o 
   9   2   7      228.23      227.29      7.29 o 
  10   2   7      889.96      886.90     15.89 o 
  11   2   7       26.81       32.13      4.20 o 
  12   2   7      224.22      221.85      7.93 o 
  13   2   7      108.56      104.14      5.88 o 
   0   3   7     3726.24     3735.94     37.77 o 
   1   3   7     2859.23     2816.65     21.66 o 
   2   3   7      301.77      339.45      5.81 o 
   3   3   7      461.98      489.79      7.69 o 
   4   3   7      676.58      714.82     10.74 o 
   5   3   7     2652.42     2604.98     24.42 o 
   6   3   7     2732.29     2681.42     20.34 o 
   7   3   7      455.94      457.81      7.90 o 
   8   3   7       60.34       61.91      4.14 o 
   9   3   7      868.38      858.35     15.36 o 
  10   3   7        6.36        7.76      3.80 o 
  11   3   7     1110.21     1091.96     20.28 o 
  12   3   7      275.66      293.93     10.88 o 
  13   3   7      654.81      660.89     14.00 o 
   1   4   7     3699.14     3812.41     25.87 o 
   2   4   7     1454.64     1508.56     13.98 o 
   3   4   7     7912.65     7801.80     45.81 o 
   4   4   7      109.02      109.38      4.44 o 
   5   4   7     3208.76     3206.85     23.96 o 
   6   4   7      346.58      378.58      7.58 o 
   7   4   7     3429.04     3321.97     26.49 o 
   8   4   7     1589.34     1615.09     20.30 o 
   9   4   7     1773.84     1771.22     25.06 o 
  10   4   7      285.71      290.02     10.20 o 
  11   4   7      794.99      773.26     17.13 o 
  12   4   7      121.85      134.70      8.32 o 
  13   4   7      137.35      124.89      8.48 o 
   0   5   7     1577.29     1568.51     29.39 o 
   1   5   7     4736.71     4733.89     32.07 o 
   2   5   7      670.25      683.70      9.72 o 
   3   5   7      164.21      163.78      4.50 o 
   4   5   7       53.33       52.84      3.17 o 
   5   5   7     3975.48     3933.18     36.06 o 
   6   5   7      432.72      443.93      9.69 o 
   7   5   7      187.53      179.10      5.60 o 
   8   5   7      140.82      142.03      5.52 o 
   9   5   7      827.80      820.56     15.35 o 
  10   5   7       17.35       22.63      4.27 o 
  11   5   7     1424.79     1438.80     24.14 o 
  12   5   7      115.08      126.89      7.84 o 
  13   5   7      420.43      438.19     15.11 o 
   1   6   7     5158.00     5435.12     41.43 o 
   2   6   7       27.96       29.95      2.69 o 
   3   6   7     9068.58     9089.40     73.36 o 
   4   6   7       20.14       18.87      2.31 o 
   5   6   7     2009.95     2005.67     19.27 o 
   6   6   7      330.75      323.89      7.33 o 
   7   6   7     2214.11     2191.36     22.50 o 
   8   6   7       29.23       32.94      3.43 o 
   9   6   7     1900.69     1924.80     25.06 o 
  10   6   7      680.88      684.58     16.02 o 
  11   6   7      579.15      565.65     15.07 o 
  12   6   7       62.99       71.49      6.81 o 
   0   7   7     1750.99     1775.00     70.91 o 
   1   7   7     2840.19     2850.19     37.58 o 
   2   7   7      101.28      109.51      4.71 o 
   3   7   7       50.98       47.67      3.79 o 
   4   7   7      271.80      274.47      9.21 o 
   5   7   7     2692.35     2646.49     24.81 o 
   6   7   7     1531.28     1534.62     19.64 o 
   7   7   7       87.31       93.31      4.72 o 
   8   7   7       89.00       88.52      4.78 o 
   9   7   7       64.05       73.76      5.39 o 
  10   7   7       80.97       77.13      5.61 o 
  11   7   7      827.08      825.19     21.33 o 
  12   7   7       42.34       29.83      6.06 o 
   1   8   7      372.76      391.72     11.62 o 
   2   8   7     1496.88     1516.02     27.27 o 
   3   8   7     2302.10     2272.73     29.91 o 
   4   8   7      969.59      982.09     20.28 o 
   5   8   7      329.52      309.94      9.89 o 
   6   8   7       39.01       45.10      4.24 o 
   7   8   7      822.77      823.80     15.57 o 
   8   8   7      924.25      951.50     18.42 o 
   9   8   7       99.12      126.86     11.04 o 
  10   8   7       75.58       86.94      8.54 o 
  11   8   7       96.51       91.96      7.90 o 
   0   9   7     3390.62     3577.58    209.12 o 
   1   9   7     1563.94     1534.07     72.01 o 
   2   9   7      180.47      164.74      8.64 o 
   3   9   7      839.96      876.86     18.05 o 
   4   9   7      550.64      583.63     14.90 o 
   5   9   7       73.29       78.80      5.75 o 
   6   9   7     2014.64     2009.74     27.77 o 
   7   9   7      806.07      830.74     16.17 o 
   8   9   7      168.00      187.79      9.00 o 
   9   9   7      739.15      696.07     17.98 o 
  10   9   7       79.69       89.07      7.35 o 
   1  10   7      382.66      386.14     22.18 o 
   2  10   7     1907.81     1833.74     63.19 o 
   3  10   7      391.30      389.61     12.37 o 
   4  10   7      714.75      730.90     19.85 o 
   5  10   7      645.33      672.12     16.92 o 
   6  10   7       82.53       79.92      5.86 o 
   7  10   7      646.82      644.07     15.74 o 
   8  10   7      422.36      447.64     14.63 o 
   9  10   7       33.51       33.64      4.98 o 
   0  11   7      599.13      662.93     43.51 o 
   1  11   7      345.38      331.34     22.01 o 
   2  11   7     1303.81     1230.28     46.78 o 
   3  11   7       90.33       83.96      7.20 o 
   4  11   7     1572.44     1601.37     38.66 o 
   5  11   7       98.29      108.14      8.13 o 
   6  11   7      763.34      776.86     17.64 o 
   7  11   7       70.15       76.58      7.29 o 
   8  11   7       70.68       63.15      7.28 o 
   1  12   7      145.96      163.62     17.12 o 
   2  12   7     1024.34      984.60     39.19 o 
   3  12   7       25.41       26.37      7.12 o 
   4  12   7     1034.53     1050.15     24.31 o 
   5  12   7      632.19      673.66     19.60 o 
   6  12   7      399.11      409.58     15.42 o 
   0  13   7      623.42      665.88     48.31 o 
   1  13   7      118.72      118.91     15.62 o 
   2  13   7      391.01      397.81     25.54 o 
   3  13   7       70.15       70.37     10.35 o 
   4  13   7     1274.48     1245.83     49.89 o 
   0   0   8    12376.04    12518.79    221.74 o 
   2   0   8     7497.45     7726.85     75.11 o 
   4   0   8     7637.41     8067.03     70.00 o 
   6   0   8     1760.81     1786.63     50.43 o 
   8   0   8      483.02      471.81     15.58 o 
  10   0   8     3356.88     3372.80     49.83 o 
  12   0   8      372.14      375.53     16.10 o 
   1   1   8      672.47      662.24     15.14 o 
   2   1   8      598.91      619.52     11.12 o 
   3   1   8       67.43       64.81      3.77 o 
   4   1   8      509.55      526.67      9.19 o 
   5   1   8     1008.74     1003.67     15.08 o 
   6   1   8      278.39      289.72      8.09 o 
   7   1   8      271.88      256.06      7.88 o 
   8   1   8      671.74      717.42     13.64 o 
   9   1   8      337.57      345.00      9.82 o 
  10   1   8      550.34      546.76     13.67 o 
  11   1   8      308.60      286.55      9.69 o 
  12   1   8      163.30      152.11      7.50 o 
  13   1   8      277.68      267.46     10.89 o 
   0   2   8      330.90      326.22     15.25 o 
   1   2   8      637.79      651.91     15.72 o 
   2   2   8      229.84      261.85      6.48 o 
   3   2   8      567.64      601.85      9.73 o 
   4   2   8      220.10      200.61      5.73 o 
   5   2   8        9.02        8.87      2.60 o 
   6   2   8      407.11      386.57      8.78 o 
   7   2   8      481.30      460.48      9.89 o 
   8   2   8      168.53      177.32      6.50 o 
   9   2   8      748.15      741.55     13.58 o 
  10   2   8      875.16      884.85     17.89 o 
  11   2   8      237.24      260.11     10.16 o 
  12   2   8      262.18      250.94     10.43 o 
  13   2   8      327.94      328.93     11.35 o 
   1   3   8     1617.29     1690.88     16.56 o 
   2   3   8      167.02      181.08      4.95 o 
   3   3   8      138.60      138.38      4.51 o 
   4   3   8       15.76       17.88      2.42 o 
   5   3   8      871.14      872.29     11.82 o 
   6   3   8       15.78       12.78      2.27 o 
   7   3   8     1370.93     1376.67     15.27 o 
   8   3   8      171.19      166.79      7.36 o 
   9   3   8      578.89      590.89     13.10 o 
  10   3   8      694.10      662.13     15.73 o 
  11   3   8      657.52      653.41     16.02 o 
  12   3   8      257.28      251.57     10.39 o 
  13   3   8       67.40       67.34      5.60 o 
   0   4   8      479.30      512.52     12.31 o 
   1   4   8       24.91       29.13      2.67 o 
   2   4   8     1705.63     1728.97     17.23 o 
   3   4   8      644.71      658.76      9.70 o 
   4   4   8      418.66      418.92      8.44 o 
   5   4   8     1314.61     1341.72     15.48 o 
   6   4   8     1425.95     1449.23     16.56 o 
   7   4   8      154.80      146.60      5.66 o 
   8   4   8      961.08      972.90     15.26 o 
   9   4   8      693.58      711.73     15.80 o 
  10   4   8      163.12      157.67      9.89 o 
  11   4   8      261.42      268.21     11.84 o 
  12   4   8      178.96      181.17      9.20 o 
   1   5   8      399.28      392.12      7.68 o 
   2   5   8       99.08      117.79      4.43 o 
   3   5   8      447.91      447.52     10.32 o 
   4   5   8      572.05      597.98     10.30 o 
   5   5   8      188.13      205.69      8.80 o 
   6   5   8      206.39      210.57      7.35 o 
   7   5   8       94.54       96.65      4.48 o 
   8   5   8      849.62      876.76     14.81 o 
   9   5   8      423.55      423.08     12.33 o 
  10   5   8      175.21      164.99      8.31 o 
  11   5   8     1684.25     1670.35     26.92 o 
  12   5   8      121.89      127.91      7.86 o 
   0   6   8      557.47      558.92     13.43 o 
   1   6   8      156.51      159.87      5.59 o 
   2   6   8      307.18      311.67      8.13 o 
   3   6   8       60.88       65.46      4.44 o 
   4   6   8      190.69      183.16      6.44 o 
   5   6   8      330.76      357.20      8.45 o 
   6   6   8      167.76      157.64      6.61 o 
   7   6   8      489.23      496.72     10.39 o 
   8   6   8       83.47       91.30      4.88 o 
   9   6   8      155.72      160.97      7.97 o 
  10   6   8      345.00      348.15     11.93 o 
  11   6   8      638.39      660.51     16.71 o 
   1   7   8      161.04      163.19      6.67 o 
   2   7   8      537.80      537.02     12.90 o 
   3   7   8       25.48       26.88      3.41 o 
   4   7   8      305.60      311.33      9.79 o 
   5   7   8      141.74      143.27      6.36 o 
   6   7   8      246.33      251.37      8.00 o 
   7   7   8      238.18      242.40      7.98 o 
   8   7   8      500.50      506.50     12.50 o 
   9   7   8       36.58       40.40      5.08 o 
  10   7   8      525.31      551.84     14.99 o 
  11   7   8      478.09      476.97     14.45 o 
   0   8   8      663.36      736.40     22.02 o 
   1   8   8       47.42       45.55      4.33 o 
   2   8   8      470.52      450.44     17.79 o 
   3   8   8      495.15      489.44     13.47 o 
   4   8   8      151.65      151.51      7.95 o 
   5   8   8       47.47       53.47      5.63 o 
   6   8   8      353.25      351.23     12.03 o 
   7   8   8       18.92       18.92      4.48 o 
   8   8   8      362.33      367.28     11.77 o 
   9   8   8      446.30      436.49     15.64 o 
  10   8   8      161.52      172.82     11.32 o 
   1   9   8      345.87      359.42     14.69 o 
   2   9   8      638.01      632.40     19.65 o 
   3   9   8      565.09      575.61     15.08 o 
   4   9   8      564.71      573.96     15.41 o 
   5   9   8       34.22       45.71      5.54 o 
   6   9   8      193.48      196.41      9.69 o 
   7   9   8      441.52      450.57     13.16 o 
   8   9   8      855.31      848.82     18.40 o 
   9   9   8      174.38      172.49      9.76 o 
   0  10   8      811.49      805.25     47.60 o 
   1  10   8      126.64      137.23      9.65 o 
   2  10   8      423.57      433.80     26.09 o 
   3  10   8       56.29       61.28      6.17 o 
   4  10   8      558.69      548.14     15.43 o 
   5  10   8      113.91      117.58      7.60 o 
   6  10   8      206.30      226.81     10.48 o 
   7  10   8      219.13      225.06      9.66 o 
   8  10   8        7.11        5.85      4.77 o 
   1  11   8      660.03      681.03     36.25 o 
   2  11   8       71.57       73.86     11.61 o 
   3  11   8     1185.68     1201.93     29.25 o 
   4  11   8      255.17      272.85     11.37 o 
   5  11   8      314.67      324.63     19.26 o 
   6  11   8      199.61      218.38     10.57 o 
   7  11   8      319.24      315.20     12.75 o 
   0  12   8      290.56      285.39     31.01 o 
   1  12   8       14.38       22.04      9.68 o 
   2  12   8      197.29      238.31     16.00 o 
   3  12   8      333.99      356.07     24.11 o 
   4  12   8      383.32      403.36     17.60 o 
   5  12   8       89.95       70.03      7.07 o 
   1  13   8      262.90      284.58     22.50 o 
   2   0   9     2109.84     2125.33     47.90 o 
   4   0   9     2053.85     2184.34     58.34 o 
   6   0   9     2074.62     2081.51     34.13 o 
   8   0   9      176.47      180.57     10.24 o 
  10   0   9     3646.98     3630.27     64.05 o 
  12   0   9      785.85      764.73     23.79 o 
   0   1   9     1880.77     2002.78     42.84 o 
   1   1   9      183.82      182.68      8.37 o 
   2   1   9      716.28      706.12     19.71 o 
   3   1   9       87.77      100.71      4.73 o 
   4   1   9     1526.15     1480.18     25.45 o 
   5   1   9      330.66      347.43      9.74 o 
   6   1   9     3713.87     3784.15     35.13 o 
   7   1   9       79.04       76.84      4.97 o 
   8   1   9       43.99       40.79      4.09 o 
   9   1   9       50.00       58.66      4.73 o 
  10   1   9      276.51      291.06     10.41 o 
  11   1   9      128.26      135.16     11.72 o 
  12   1   9      391.87      397.28     13.18 o 
   1   2   9     4405.44     4614.09     61.95 o 
   2   2   9     1796.36     1812.56     20.67 o 
   3   2   9      974.88      999.68     15.45 o 
   4   2   9     1447.60     1487.44     19.65 o 
   5   2   9     2587.30     2666.56     30.60 o 
   6   2   9     1048.41     1070.00     16.83 o 
   7   2   9     2158.39     2138.29     23.85 o 
   8   2   9      216.30      213.81      7.45 o 
   9   2   9      107.00      109.33      6.73 o 
  10   2   9     1960.04     1945.69     40.95 o 
  11   2   9      254.95      252.80     11.13 o 
  12   2   9      322.31      333.81     13.27 o 
   0   3   9     4189.73     4333.04     47.31 o 
   1   3   9     2335.71     2319.47     21.25 o 
   2   3   9      347.10      369.59      8.50 o 
   3   3   9      577.49      600.79     10.90 o 
   4   3   9      438.03      440.20      8.58 o 
   5   3   9      607.56      598.11     10.17 o 
   6   3   9     3363.47     3341.43     33.22 o 
   7   3   9      345.54      362.08     10.01 o 
   8   3   9      649.93      618.53     14.46 o 
   9   3   9      349.72      361.82     11.45 o 
  10   3   9       36.13       37.23      4.47 o 
  11   3   9      346.95      365.85     12.45 o 
  12   3   9      188.28      176.58      9.00 o 
   1   4   9      234.54      273.49      7.24 o 
   2   4   9     1109.93     1160.67     14.36 o 
   3   4   9     2983.86     2897.55     44.64 o 
   4   4   9       33.88       33.33      3.01 o 
   5   4   9      402.69      443.63      8.87 o 
   6   4   9      347.80      354.35      8.48 o 
   7   4   9      529.42      544.24     11.49 o 
   8   4   9      658.89      698.76     14.42 o 
   9   4   9      406.27      396.97     12.35 o 
  10   4   9      130.74      134.05      7.57 o 
  11   4   9      244.90      226.93     10.03 o 
   0   5   9     1208.52     1246.65     27.23 o 
   1   5   9     2740.89     2785.81     28.04 o 
   2   5   9      718.87      757.12     12.49 o 
   3   5   9       98.66      110.11      5.03 o 
   4   5   9      101.71      108.39      4.78 o 
   5   5   9     1560.01     1592.05     17.90 o 
   6   5   9       18.76       15.40      3.08 o 
   7   5   9      352.44      345.92      9.22 o 
   8   5   9       39.89       42.23      4.51 o 
   9   5   9      193.56      190.53      8.88 o 
  10   5   9      137.25      134.44      7.78 o 
  11   5   9     1568.46     1601.69     27.09 o 
   1   6   9      114.05      124.09      5.36 o 
   2   6   9       87.43       88.47      5.14 o 
   3   6   9     3112.78     3145.73     31.58 o 
   4   6   9      306.90      318.34      9.23 o 
   5   6   9      209.65      219.96      7.58 o 
   6   6   9      246.01      269.55      8.39 o 
   7   6   9      255.89      255.06      8.29 o 
   8   6   9      238.60      246.14      9.14 o 
   9   6   9      671.18      673.38     16.43 o 
  10   6   9      332.39      335.57     12.00 o 
  11   6   9      339.45      335.74     12.34 o 
   0   7   9     1922.93     1975.32     49.43 o 
   1   7   9     1219.49     1253.51     17.02 o 
   2   7   9      856.71      891.94     15.38 o 
   3   7   9      362.11      369.80     10.63 o 
   4   7   9      791.85      845.25     19.14 o 
   5   7   9     2067.51     2137.24     26.26 o 
   6   7   9     1681.01     1696.97     23.76 o 
   7   7   9      367.82      365.45     14.11 o 
   8   7   9      443.40      452.32     13.39 o 
   9   7   9       40.81       32.05      6.72 o 
  10   7   9      167.87      169.10      9.90 o 
   1   8   9      370.54      363.75     10.80 o 
   2   8   9      551.18      578.99     23.44 o 
   3   8   9      997.23     1072.06     26.12 o 
   4   8   9      117.38      106.01     11.00 o 
   5   8   9      257.87      254.34     10.55 o 
   6   8   9       14.25       11.36      3.67 o 
   7   8   9      282.61      295.84     10.91 o 
   8   8   9      134.46      136.62      7.84 o 
   9   8   9      156.36      168.06     10.74 o 
   0   9   9     2059.77     2199.80     44.25 o 
   1   9   9      288.91      313.07     14.56 o 
   2   9   9      337.00      353.19     15.17 o 
   3   9   9      172.83      170.16     11.43 o 
   4   9   9      269.40      287.48     13.27 o 
   5   9   9      120.71      118.22      9.88 o 
   6   9   9     2370.21     2423.40     42.02 o 
   7   9   9     1466.48     1517.51     27.68 o 
   8   9   9      111.89      118.81     10.34 o 
   1  10   9      151.35      179.94     12.91 o 
   2  10   9      583.87      653.13     21.14 o 
   3  10   9      332.68      325.23     16.20 o 
   4  10   9      986.15     1033.09     27.52 o 
   5  10   9       57.42       69.42      6.51 o 
   6  10   9      718.35      723.27     28.63 o 
   7  10   9       29.61       33.91      5.14 o 
   0  11   9      758.98      820.43     57.38 o 
   1  11   9        9.61       12.46     10.25 o 
   2  11   9      417.20      447.92     21.51 o 
   3  11   9       17.47        9.91      5.70 o 
   4  11   9      958.32     1018.15     28.03 o 
   5  11   9       32.53       44.29      5.71 o 
   1  12   9       65.41       74.82     10.32 o 
   2  12   9      604.56      627.86     31.53 o 
   0   0  10      511.43      522.52     30.43 o 
   2   0  10     5652.00     6060.73     88.73 o 
   4   0  10     1270.37     1440.57     61.60 o 
   6   0  10     4184.85     4299.92    118.32 o 
   8   0  10       78.62       81.61      7.48 o 
  10   0  10      884.57      924.42     25.42 o 
   1   1  10      476.69      507.97     13.54 o 
   2   1  10      823.19      860.32     17.73 o 
   3   1  10     1332.97     1341.60     18.04 o 
   4   1  10      387.18      428.51     13.23 o 
   5   1  10      176.22      172.02      8.10 o 
   6   1  10      206.18      205.43      8.23 o 
   7   1  10      522.92      515.78     12.08 o 
   8   1  10       83.17       84.23      6.44 o 
   9   1  10       13.15       10.16      3.26 o 
  10   1  10     1605.60     1562.38     25.45 o 
  11   1  10        1.70        0.04      4.58 o 
   0   2  10      386.31      422.31     21.65 o 
   1   2  10     1518.89     1554.90     35.45 o 
   2   2  10      683.39      766.71     16.81 o 
   3   2  10      506.41      559.19     13.35 o 
   4   2  10     1073.78     1202.83     18.87 o 
   5   2  10      132.18      131.23      7.19 o 
   6   2  10      505.55      512.08     11.99 o 
   7   2  10      587.89      573.02     13.07 o 
   8   2  10      606.91      592.84     18.00 o 
   9   2  10      831.92      832.57     17.87 o 
  10   2  10      546.13      569.10     15.32 o 
  11   2  10      389.14      381.53     14.11 o 
   1   3  10      333.33      354.39      8.56 o 
   2   3  10      114.03      119.09      5.54 o 
   3   3  10     2165.49     2223.28     30.71 o 
   4   3  10      593.05      637.85     11.44 o 
   5   3  10      132.96      133.19      6.75 o 
   6   3  10       36.30       42.56      4.19 o 
   7   3  10      102.45      108.41      6.16 o 
   8   3  10     1067.40     1137.34     19.32 o 
   9   3  10      527.23      554.16     14.64 o 
  10   3  10      866.50      896.02     21.11 o 
  11   3  10      566.48      552.18     17.12 o 
   0   4  10      944.26     1032.91     31.10 o 
   1   4  10      611.11      607.51     11.45 o 
   2   4  10      539.20      547.17     12.13 o 
   3   4  10     1399.41     1439.57     18.51 o 
   4   4  10      378.56      387.32      9.47 o 
   5   4  10      338.14      370.24      8.58 o 
   6   4  10      241.30      249.52      7.67 o 
   7   4  10      852.61      833.25     16.05 o 
   8   4  10      614.58      635.47     15.27 o 
   9   4  10      872.23      867.15     20.34 o 
  10   4  10      193.23      194.27     10.18 o 
  11   4  10      471.99      471.47     15.82 o 
   1   5  10     2635.73     2685.87     35.68 o 
   2   5  10        0.93        6.39      3.13 o 
   3   5  10     3308.37     3407.94     35.42 o 
   4   5  10       48.20       57.28      4.54 o 
   5   5  10     2419.11     2502.57     27.98 o 
   6   5  10       17.94       15.72      2.91 o 
   7   5  10        1.44        1.31      2.86 o 
   8   5  10      359.54      388.34     12.06 o 
   9   5  10     1944.32     2012.30     32.30 o 
  10   5  10      104.17      114.11      8.37 o 
   0   6  10     1085.36     1151.09     25.40 o 
   1   6  10      399.77      385.58     11.16 o 
   2   6  10      710.33      752.47     14.37 o 
   3   6  10      391.15      393.62     10.49 o 
   4   6  10      190.22      195.97      7.68 o 
   5   6  10      472.79      508.23     12.67 o 
   6   6  10      198.50      214.10      7.87 o 
   7   6  10     1059.61     1072.74     20.47 o 
   8   6  10      108.87      124.76     12.61 o 
   9   6  10       35.26       31.39      6.13 o 
  10   6  10       92.28       99.57      8.13 o 
   1   7  10      261.26      276.66      9.68 o 
   2   7  10      426.11      448.96     11.30 o 
   3   7  10     1016.23     1093.60     19.63 o 
   4   7  10      641.02      649.35     15.29 o 
   5   7  10      273.67      290.95      9.57 o 
   6   7  10      457.34      473.15     13.33 o 
   7   7  10       53.75       54.89      5.42 o 
   8   7  10      484.89      499.02     14.48 o 
   9   7  10      761.39      805.28     20.76 o 
   0   8  10       57.75       61.32      8.25 o 
   1   8  10      188.01      202.66      8.55 o 
   2   8  10      200.35      196.24     11.53 o 
   3   8  10      126.47      141.98      9.11 o 
   4   8  10      128.75      129.70      8.73 o 
   5   8  10       82.42       86.98      6.91 o 
   6   8  10      435.25      456.91     14.70 o 
   7   8  10      313.74      328.22     12.64 o 
   8   8  10       88.38       68.06      8.45 o 
   1   9  10      772.26      829.06     25.94 o 
   2   9  10      438.65      454.77     15.96 o 
   3   9  10      398.37      438.92     15.92 o 
   4   9  10      452.84      490.77     18.86 o 
   5   9  10      492.42      495.13     19.40 o 
   6   9  10       67.90       66.30      7.21 o 
   7   9  10      603.43      612.49     19.43 o 
   0  10  10      999.54      986.41     39.32 o 
   1  10  10      119.86      122.36     10.42 o 
   2  10  10       84.12       74.46     10.67 o 
   3  10  10       89.25       95.34      8.38 o 
   4  10  10       99.57      107.30      9.85 o 
   5  10  10       58.44       47.32      6.76 o 
   1  11  10      630.24      663.85     23.24 o 
   2  11  10      158.28      174.42     11.04 o 
   3  11  10      301.96      330.88     16.30 o 
   2   0  11      447.33      449.22     17.51 o 
   4   0  11      730.20      799.26     24.64 o 
   6   0  11      148.30      164.48     15.51 o 
   8   0  11      277.74      297.77     14.18 o 
  10   0  11     1016.87     1067.22     28.38 o 
   0   1  11      250.44      260.47     16.02 o 
   1   1  11       56.78       57.54      5.55 o 
   2   1  11      350.96      400.48     14.02 o 
   3   1  11       98.03      110.20      7.43 o 
   4   1  11      733.59      754.64     16.93 o 
   5   1  11       86.24       94.26      7.52 o 
   6   1  11      448.31      457.50     13.73 o 
   7   1  11      391.96      410.23     13.44 o 
   8   1  11     1099.77     1126.17     19.77 o 
   9   1  11      131.36      131.21      7.31 o 
  10   1  11       44.78       41.40      5.02 o 
   1   2  11      893.83      980.20     20.29 o 
   2   2  11      267.79      285.38     10.77 o 
   3   2  11      142.61      177.34      9.21 o 
   4   2  11      771.80      810.62     19.88 o 
   5   2  11      747.11      768.89     21.67 o 
   6   2  11      215.86      238.08      9.38 o 
   7   2  11      731.97      758.47     15.94 o 
   8   2  11       69.28       69.08      5.53 o 
   9   2  11      317.89      333.99     12.09 o 
  10   2  11      394.54      406.70     13.43 o 
   0   3  11     2465.78     2612.31     52.53 o 
   1   3  11      387.96      400.35     10.74 o 
   2   3  11      261.60      287.27     10.12 o 
   3   3  11      154.10      147.27      7.83 o 
   4   3  11      589.46      595.88     16.97 o 
   5   3  11       24.81       26.76      4.11 o 
   6   3  11      833.26      841.21     17.43 o 
   7   3  11      277.90      296.18      9.89 o 
   8   3  11      393.16      418.88     12.13 o 
   9   3  11      122.05      137.15      7.91 o 
  10   3  11      284.11      286.78     12.43 o 
   1   4  11     1555.84     1667.44     27.50 o 
   2   4  11      275.12      300.58      9.24 o 
   3   4  11      529.11      591.93     13.12 o 
   4   4  11       54.11       50.96      4.21 o 
   5   4  11      706.96      736.91     17.16 o 
   6   4  11      150.88      150.51      7.18 o 
   7   4  11     1753.06     1823.02     25.55 o 
   8   4  11      310.83      341.05     11.71 o 
   9   4  11      422.93      424.31     14.68 o 
   0   5  11      158.18      185.58     19.14 o 
   1   5  11      405.04      445.64     12.30 o 
   2   5  11       26.14       24.25      3.57 o 
   3   5  11      703.26      708.10     14.53 o 
   4   5  11      317.53      332.19      9.48 o 
   5   5  11      871.59      924.00     16.02 o 
   6   5  11      224.80      232.32     10.24 o 
   7   5  11      564.84      580.58     16.40 o 
   8   5  11       26.16       20.92      4.36 o 
   9   5  11      219.06      230.23     11.00 o 
   1   6  11      451.94      462.76     12.74 o 
   2   6  11       16.33        8.89      3.62 o 
   3   6  11      874.39      914.91     16.86 o 
   4   6  11        2.90        3.44      3.91 o 
   5   6  11       63.68       71.05      5.31 o 
   6   6  11       96.13       94.66      6.54 o 
   7   6  11      222.99      225.35     10.27 o 
   8   6  11      271.86      270.43     13.49 o 
   0   7  11      639.99      636.51     27.72 o 
   1   7  11      161.96      156.75      7.79 o 
   2   7  11      963.86     1001.83     19.47 o 
   3   7  11       84.34       93.30      6.49 o 
   4   7  11      513.03      540.52     14.45 o 
   5   7  11      562.45      582.03     14.98 o 
   6   7  11      639.54      655.52     17.52 o 
   7   7  11      346.03      346.17     13.26 o 
   1   8  11       77.32       90.66      6.52 o 
   2   8  11       54.53       63.42      7.34 o 
   3   8  11      208.75      218.28     11.47 o 
   4   8  11      222.89      257.31     11.23 o 
   5   8  11      497.34      511.52     15.70 o 
   6   8  11      242.64      255.99     11.45 o 
   0   9  11      713.57      718.26     26.25 o 
   1   9  11      116.92      115.68      9.89 o 
   2   9  11      744.92      776.65     21.55 o 
   3   9  11      101.03       94.96      8.26 o 
   4   9  11       49.27       51.52     10.87 o 
   5   9  11      184.21      194.90     11.40 o 
   1  10  11      350.68      377.90     17.45 o 
   2  10  11       97.23       95.58     10.80 o 
   3  10  11      145.07      142.71     10.21 o 
   0   0  12       29.82       61.48     13.30 o 
   2   0  12     3306.08     3569.16     58.39 o 
   4   0  12     2578.33     2722.88    114.39 o 
   6   0  12      332.98      341.69     22.04 o 
   8   0  12      925.31      914.97     30.10 o 
   1   1  12      301.44      320.29     12.04 o 
   2   1  12      786.00      831.79     19.97 o 
   3   1  12      352.37      368.91     15.32 o 
   4   1  12      302.22      314.01     18.52 o 
   5   1  12      182.79      188.04     10.41 o 
   6   1  12      431.27      450.67     14.25 o 
   7   1  12        7.51       11.53      4.36 o 
   8   1  12      906.19      931.76     19.99 o 
   9   1  12      423.70      435.40     13.96 o 
   0   2  12       69.92       73.94     16.16 o 
   1   2  12      764.04      791.04     17.44 o 
   2   2  12      584.60      613.34     19.17 o 
   3   2  12       47.68       51.78      5.74 o 
   4   2  12     1675.41     1723.64     35.01 o 
   5   2  12      172.83      186.81      9.24 o 
   6   2  12      144.01      165.33      8.31 o 
   7   2  12      244.24      268.95     10.66 o 
   8   2  12      497.83      501.17     14.69 o 
   9   2  12      804.48      833.46     17.99 o 
   1   3  12      499.43      518.05     15.82 o 
   2   3  12      374.17      400.83     12.52 o 
   3   3  12     3192.00     3385.92     40.95 o 
   4   3  12      406.65      435.73     15.06 o 
   5   3  12      177.17      186.94      9.21 o 
   6   3  12       56.37       68.76      5.93 o 
   7   3  12      305.41      346.70     13.38 o 
   8   3  12      796.20      852.13     19.33 o 
   0   4  12      893.39      942.40     29.08 o 
   1   4  12     1392.06     1383.02     22.89 o 
   2   4  12     1002.87     1062.38     20.88 o 
   3   4  12      520.29      557.24     15.51 o 
   4   4  12      170.08      173.01      8.13 o 
   5   4  12       78.05       91.99      7.92 o 
   6   4  12      511.47      533.24     15.68 o 
   7   4  12      484.78      495.40     14.40 o 
   8   4  12      113.69      103.83      7.08 o 
   1   5  12      498.43      527.45     13.99 o 
   2   5  12       56.45       69.03      5.76 o 
   3   5  12     2897.39     3077.48     39.03 o 
   4   5  12      282.73      290.48      9.31 o 
   5   5  12     1285.96     1376.23     28.31 o 
   6   5  12      227.07      231.86     12.78 o 
   7   5  12       66.24       81.69      8.71 o 
   0   6  12      819.40      818.91     37.18 o 
   1   6  12      588.60      617.10     20.88 o 
   2   6  12      129.40      145.87      7.83 o 
   3   6  12       90.62       84.55      6.33 o 
   4   6  12      176.30      198.71      8.54 o 
   5   6  12      914.74      963.73     20.12 o 
   6   6  12       82.73       86.17      7.21 o 
   7   6  12      342.26      379.73     32.20 o 
   1   7  12       39.47       35.30      5.23 o 
   2   7  12       87.32       90.39      6.53 o 
   3   7  12     1313.64     1405.25     26.78 o 
   4   7  12       80.45       99.54      6.98 o 
   5   7  12      767.40      817.34     18.55 o 
   6   7  12       24.24       28.59      5.58 o 
   0   8  12     1089.81     1180.04     34.68 o 
   1   8  12      554.56      577.91     19.92 o 
   2   8  12      911.67      985.08     22.37 o 
   3   8  12       17.53       29.60      5.73 o 
   4   8  12      883.80      964.57     38.00 o 
   1   9  12      408.75      448.64     17.16 o 
   2   0  13       22.78       18.66     22.32 o 
   4   0  13      357.08      404.26     24.63 o 
   6   0  13      164.66      198.84     23.02 o 
   0   1  13      302.10      310.76     20.93 o 
   1   1  13       30.30       37.25      5.04 o 
   2   1  13      846.18      922.81     22.09 o 
   3   1  13       98.84       82.16      9.86 o 
   4   1  13     1301.22     1321.65     31.49 o 
   5   1  13       97.85      124.47     10.34 o 
   6   1  13       70.46       68.49      8.23 o 
   7   1  13      536.82      561.98     15.76 o 
   1   2  13      732.31      811.55     20.65 o 
   2   2  13       58.22       68.44      6.11 o 
   3   2  13      409.52      421.74     17.40 o 
   4   2  13       79.53       88.92      7.79 o 
   5   2  13      326.06      359.23     14.64 o 
   6   2  13      544.32      546.02     16.58 o 
   7   2  13      763.78      815.06     26.61 o 
   0   3  13      388.90      429.04     19.25 o 
   1   3  13      250.99      300.50     12.77 o 
   2   3  13      294.79      312.47     18.88 o 
   3   3  13       24.07       24.87      4.81 o 
   4   3  13        2.80        0.00      4.67 o 
   5   3  13      219.55      232.33     12.22 o 
   6   3  13       25.47       17.21      4.76 o 
   7   3  13      545.35      608.07     19.87 o 
   1   4  13      256.41      307.05     12.97 o 
   2   4  13        2.29        7.68      4.52 o 
   3   4  13      259.04      252.08     11.03 o 
   4   4  13       75.05       79.43      6.79 o 
   5   4  13      164.71      184.33      9.78 o 
   6   4  13      115.54      118.50      9.23 o 
   0   5  13      887.32      957.85     30.82 o 
   1   5  13      295.05      293.52     12.82 o 
   2   5  13      706.81      774.24     20.93 o 
   3   5  13      189.08      198.13      9.90 o 
   4   5  13      618.24      672.86     17.92 o 
   5   5  13       91.97       93.02      9.33 o 
   1   6  13      214.13      222.81     10.78 o 
   2   6  13      104.82      104.78      7.10 o 
   3   6  13      631.00      650.41     16.72 o 
   4   6  13       46.60       58.87      5.97 o 
   0   7  13      341.85      354.54     19.36 o 
   1   7  13      198.84      209.10     10.78 o 
   2   7  13       99.82      105.46      7.98 o 
   0   0  14      141.10      180.29     19.60 o 
   2   0  14      967.45     1089.17     40.72 o 
   4   0  14     2533.45     2647.55     79.98 o 
   1   1  14      305.47      335.72     12.71 o 
   2   1  14     1151.53     1252.07     31.09 o 
   3   1  14      198.34      217.98     15.15 o 
   4   1  14      561.26      635.44     22.47 o 
   5   1  14       87.91       97.16      9.63 o 
   0   2  14      676.05      722.71     32.44 o 
   1   2  14      513.00      550.26     16.26 o 
   2   2  14      985.52     1036.94     27.65 o 
   3   2  14       80.10       89.15      7.65 o 
   4   2  14      806.42      858.06     23.09 o 
   5   2  14      672.26      748.54     21.89 o 
   1   3  14      866.78      967.36     29.83 o 
   2   3  14      929.91      982.18     22.18 o 
   3   3  14     1609.43     1720.26     33.57 o 
   4   3  14      302.41      325.60     13.02 o 
   0   4  14      317.26      353.45     56.66 o 
   1   4  14     1101.31     1226.39     30.78 o 
   2   4  14      643.55      688.22     18.59 o 
   3   4  14      182.11      205.41     11.92 o 
   1   5  14      317.30      337.07     17.86 o 
                                                 
